# Supplementary material for: RNA m6A Methylation Regulators Multi-Omics Analysis in Prostate Cancer
Source: Front Genet. 2021 Nov 26;12:768041. doi: 10.3389/fgene.2021.768041 (PMC8661905; doi:10.3389/fgene.2021.768041)
Supplement: Supplementary file 1 [file DataSheet1.ZIP]

Archive with 5 entries (5 files):
- M6A_expr_surv.txt
- M6A_meth_anno.txt
- code.txt
- m6A_meth_surv.txt
- M6A RE CNV UNI COX.txt
