# Supplementary material for: RNA m6A Methylation Regulators Multi-Omics Analysis in Prostate Cancer
Source: Front Genet. 2021 Nov 26;12:768041. doi: 10.3389/fgene.2021.768041 (PMC8661905; doi:10.3389/fgene.2021.768041)
Supplement: Supplementary file 1 [file DataSheet1.ZIP › M6A_expr_surv.txt]

	OS	OS.time	DSS	DSS.time	PFI	PFI.time	ZNF217	IGF2BP3	METTL16	EIF3A	CBLL1	ALKBH5	YTHDC2	HNRNPA2B1	RBM15B	YTHDC1	PRRC2A	YTHDF2	ZC3H13	KIAA1429	FMR1	RBMX	YTHDF1	FTO	IGF2BP1	ZCCHC4	HNRNPC	IGF2BP2	METTL5	YTHDF3	RBM15	WTAP	METTL3
TCGA-YL-A9WL	0	740	0	740	1	740	163.4230002	0	25.63250501	133.372889	15.61386572	126.2271989	10.41680916	405.6577066	64.91470079	41.0482655	246.8790757	53.33208	17.93025977	14.27583036	13.4366645	116.1665472	65.35437819	18.67342229	0.005092173	5.123390569	250.9173008	0.460417418	35.03535333	39.47545975	7.121576549	61.25473095	30.98340579
TCGA-J4-A83L	0	720	0	720	0	720	66.90739864	0.006430733	15.31563472	179.0099409	23.33672182	110.7335485	10.64176179	299.6358461	37.43299608	41.44591091	181.7893421	53.73914666	28.93622062	15.06132266	16.40656458	85.17788008	63.80143959	10.94811117	0	7.214666427	160.5864982	1.861001966	25.14040109	50.18501734	9.082925688	86.23802969	30.96896176
TCGA-EJ-5501	0	1365	0	1365	0	1365	49.38008501	0.140562703	15.65421312	177.396991	18.08811471	158.212084	8.23132818	234.7869769	59.19729024	39.26079369	245.1550784	61.71202098	36.54609602	13.84785392	13.71482888	83.76311885	79.0998155	18.16880219	0.04660269	7.691940537	180.1260042	2.542866804	27.77493402	55.95514089	7.743043723	65.77725362	21.52179914
TCGA-ZG-A9N3	0	349	0	349	0	349	191.9702076	0.016585273	7.64720277	130.721037	12.90271535	120.3597878	8.522160225	370.2359462	43.33980351	37.45725691	124.1378525	57.06279134	26.70505423	26.59066591	13.89664113	74.85030028	86.12260035	4.460049904	0.015496461	3.625174858	136.7925584	2.265670767	33.30621354	23.11011949	11.15353869	38.4732199	14.10614539
TCGA-EJ-A7NG	0	432	0	432	0	432	42.58130273	0.007196673	17.64030835	122.0963539	19.07594463	124.172239	10.91257823	280.4658392	38.14691169	50.78980125	160.2938559	48.79119092	32.848134	17.21348198	16.19571252	80.75494322	59.30257896	14.19221841	0.026896862	8.073979662	160.1372376	1.875686932	25.6120609	41.29440326	6.05950892	75.84392867	30.38642241
TCGA-J4-AATZ	0	412	0	412	1	79	117.4686479	0.02339184	14.1672439	206.9381883	11.03319857	96.3142512	13.55660751	344.5757862	56.74201113	49.78614053	258.8907666	53.43491385	31.12385481	24.00108517	19.5208577	92.50379743	64.95538016	11.45033397	0.010928089	6.436422563	207.1233665	1.030127666	20.72529763	55.11825333	12.4696407	61.07526216	32.87450565
TCGA-FC-7961	0	469	0	469	0	469	61.66818966	0.194599559	19.73034718	167.0109072	36.36206911	177.1449025	10.68982116	356.4923764	70.03268796	43.77466561	140.8469734	45.47350026	19.5615198	24.34662529	21.32762227	106.6104757	98.03003113	11.75308708	0.04329148	8.532129219	216.9124376	0.69957206	46.66037493	82.64356079	9.710779933	86.83643169	51.00889418
TCGA-EJ-5510	0	1887	0	1887	0	1887	65.45222034	0	15.60931305	165.712402	25.50910732	149.8783293	12.23857048	248.9868617	65.00470607	41.38255741	189.0246975	68.40358646	25.14649023	17.63555416	13.82517553	86.67938813	76.17721899	15.66923901	0.005674362	6.625432305	189.9555594	2.543453083	20.83747786	64.50278067	8.367441958	64.88011993	16.84631926
TCGA-G9-6365	0	1363	0	1363	0	1363	39.40774148	0.010265189	15.90091489	119.0361799	20.72197141	115.4394943	6.865936255	231.6830621	43.27568294	34.70080848	110.7495586	48.31335048	21.32895769	15.50884237	11.90198718	80.51222863	46.8462964	12.96119227	0.023978213	6.741159795	183.2209159	3.238207373	35.52620513	33.42004679	5.126030691	44.98727142	13.97813019
TCGA-ZG-A9KY	0	130	0	130	0	130	80.08037886	0.036603232	15.64176195	116.6287163	48.84836113	282.8045957	26.70834039	464.7662927	63.00699084	43.60560655	226.124809	78.34094536	34.91842477	17.89923188	21.03454611	123.7827854	95.56088357	11.54670231	0.004885752	5.866475876	202.8723846	1.09028485	24.4967821	47.58053399	9.320172411	49.09976948	27.68116099
TCGA-X4-A8KQ	0	1383	0	1383	0	1383	43.16896645	0.016197823	4.544400196	34.37269918	16.78914914	85.74093273	5.945962809	250.3173933	31.3355164	24.7998402	77.00630659	41.76158291	11.03280222	8.434641097	7.652796631	46.4180664	34.83034252	3.824920362	0	3.352496401	105.4176588	1.382963906	22.71195878	22.02220351	4.398520362	29.08531527	16.32610217
TCGA-V1-A8WV	0	686	0	686	0	686	58.64691613	0.008562835	24.73326165	56.76521522	14.47992194	115.5315004	9.278235779	334.2775486	39.6929312	42.33614811	150.0021395	50.38591964	15.21462877	20.18344848	15.2906518	87.12684442	63.4290555	6.839320293	0.024002071	7.022816537	161.6005421	15.32983562	14.93178121	45.11287628	7.209800338	43.66446808	36.03110314
TCGA-EJ-8472	0	756	0	756	1	196	145.319322	0.011665327	16.36390206	111.6154033	21.77319598	161.0168353	13.25953774	472.4956685	55.39011261	62.9629144	196.8788886	55.23759761	28.78402275	17.14948823	19.53728483	119.9184522	58.04827262	10.83122194	0.005449753	5.550855816	258.5394388	0.849205026	33.19849521	30.17332188	6.005913703	71.84862921	36.35962854
TCGA-XK-AAIV	0	1133	0	1133	0	1133	61.98896313	0.270626125	18.11134448	136.8648069	17.88092876	137.6925112	14.67245728	345.036688	53.0823528	42.85931005	183.9354151	60.0146955	20.48623425	36.20355706	18.5135449	80.54889406	85.8940022	12.79007083	0.07585791	8.872935745	183.2807049	1.216102933	22.26924295	69.53249561	8.68052711	41.91767049	21.66914269
TCGA-VN-A943	0	496	0	496	0	496	47.04946246	0	14.55451742	173.6847857	30.79822824	141.5310263	13.64966843	334.6368918	45.45152162	34.9542146	188.4342131	54.16652288	10.85460311	14.39978844	11.66357663	78.234432	62.31018987	10.26386631	0.012232133	5.140629021	160.906348	0.117658397	30.2960308	48.45242619	7.89739782	62.2857514	34.72737263
TCGA-HC-7742	0	938	0	938	0	938	47.17785069	0.047690593	9.508388893	110.3763582	41.10044086	150.7245062	10.11091057	262.8968724	52.99934108	35.38302114	186.0416627	55.67095779	35.38974073	34.45934839	13.19720824	70.9581169	63.53576216	9.579844152	0.031828382	5.534926694	162.4911302	3.845253041	27.97039993	64.32631479	6.953226966	49.62039402	19.94154839
TCGA-J4-A67N	0	937	0	937	1	442	16.16632211	0.007608927	19.33219258	44.68693956	9.381337181	88.4912299	3.88581449	209.0237708	34.01316465	22.72847717	75.4450921	45.64552124	12.35889173	5.236802248	7.160456922	80.56964131	59.14878625	3.21176586	0	3.046644029	139.0262171	0.164121437	37.13786919	28.52868222	5.671663713	89.16383786	16.87660669
TCGA-QU-A6IM	0	1247	0	1247	0	1247	10.36292256	0.007194967	8.951721051	21.52456484	9.999367845	53.9225433	1.868342843	84.33092651	16.98499633	15.36133748	56.0230324	28.02368435	4.14605599	7.504594263	3.954312985	40.14406219	47.97249519	2.387269563	0.09411669	1.322148511	74.67500432	0.297452185	22.82737315	12.17175586	5.900719155	48.10677407	9.506491719
TCGA-HC-7747	0	748	0	748	0	748	58.76710381	0.035447528	14.5342578	121.2043922	31.4519067	126.3898879	6.644183576	211.2937569	42.93039389	35.38639614	131.540531	46.53231815	23.2479185	13.92648895	11.12853035	77.42895746	65.23753817	12.20244333	0	6.129871734	177.4582653	0.72635915	30.53795258	44.52714282	4.612622106	65.17209457	17.89484072
TCGA-ZG-A9L1	0	1302	0	1302	0	1302	185.708948	0.038796233	12.5415362	120.1243625	19.3180896	153.1938014	9.270445486	408.3684234	89.92805809	61.12108882	309.2806024	76.66610365	30.97686722	27.63118862	17.76849498	111.973556	81.85682174	7.837680879	0.012083095	5.027965477	249.9764132	0.51138926	14.17590016	77.07937321	6.387064713	87.35340753	46.9465895
TCGA-ZG-A9ND	0	410	0	410	0	410	87.99613651	0.036037228	12.41636601	119.2268275	26.28221157	155.6639822	14.71745274	353.9745299	64.07362744	31.04057327	176.0752719	52.64217258	11.6828762	17.92077058	11.90668061	58.33210488	72.31894412	11.9329451	0.022447606	3.136835961	177.8842207	0.496613553	19.19854718	47.44435877	5.34175127	56.99352548	33.80745072
TCGA-G9-6351	0	2048	0	2048	0	2048	52.05627805	0.005772664	15.9645968	118.9774867	28.1825056	144.2669013	8.485297237	220.7024884	39.97962598	34.31913734	146.078234	47.92164336	26.14265001	13.09129886	10.99842963	68.43445317	59.47532475	10.73911093	0.010787384	6.130226692	172.2245193	0.674450749	24.0253861	43.71818716	4.702702542	59.91808334	19.53075463
TCGA-HC-7820	0	747	0	747	0	747	53.78715351	0	15.62030902	164.4609962	28.30153897	130.5631137	13.2858504	256.722035	51.03688677	41.50050296	204.5859843	53.94955832	34.43566344	18.09444643	14.02012727	77.6866252	65.41017024	11.49099051	0.049902983	6.702269522	163.8155042	0.864011893	33.61648364	47.98834507	6.071428322	66.66451963	28.78636839
TCGA-XK-AAK1	0	979	0	979	0	979	16.53000353	0	10.81299959	70.49287846	13.78205666	135.6291714	7.532473786	308.8465804	35.61888516	18.2824712	110.1929121	52.98392341	5.920167667	10.39620777	8.283484337	63.47147525	56.69610298	7.4786337	0	4.374553087	179.0428472	0.409062098	19.43669629	23.31566435	5.495512799	62.60485371	29.32967964
TCGA-HC-7740	0	717	0	717	0	717	113.9036762	0.341073666	26.83675592	88.31324555	33.08504985	101.2082944	15.57485551	170.1341133	24.04130227	40.09414433	80.75271479	29.50174796	49.78937678	18.86560746	23.1848756	68.24440572	33.85665005	26.9870341	0.039835301	10.1641963	115.8480254	4.36811099	11.36707233	47.80822878	23.42659818	45.55974858	31.89028648
TCGA-V1-A9OA	0	636	0	636	0	636	32.71047913	0	13.68272289	69.33964011	15.13755816	89.48679694	6.867255104	182.4913192	28.31769212	35.23075434	110.9580954	30.79203089	18.91761023	17.92801767	12.450536	85.53068063	40.6760245	13.36567116	0.04260271	4.392225127	130.8249771	2.278414513	19.83007589	37.30188751	6.730945347	37.52877967	18.31702423
TCGA-EJ-A65E	0	417	0	417	0	417	65.34397574	0.008146815	15.96455113	105.3196172	23.20106377	121.2646023	19.62939328	369.6469159	43.03708776	47.2702105	140.0671361	60.56927044	24.67510942	15.01208065	17.8704975	108.8394113	77.17239813	9.940395758	0.045671884	8.05260863	187.8915207	1.903670315	29.50172755	55.43177216	8.31456466	107.4434389	44.03297859
TCGA-J9-A8CN	0	1237	0	1237	0	1237	34.67710439	0.006085981	7.108133981	78.28386053	27.51963388	68.97709633	3.194259819	227.7700747	22.51771856	24.88974303	100.4473314	31.16725255	11.91878602	6.309412072	9.142509282	49.99251174	49.8520215	4.356175155	0.005686439	3.602299629	111.2564276	0.251604808	17.01281112	24.8020812	3.937518033	43.17961818	21.87388116
TCGA-KK-A59Y	0	1968	0	1968	0	1968	61.03455846	0.00941094	12.05840815	110.449953	14.2481493	147.513182	9.338175924	289.9343173	66.75715015	37.33737062	167.6974189	55.97831368	11.81355384	14.47106364	11.92328382	76.33816508	76.96642202	12.23827977	0	6.73538912	180.8719456	0.202990123	30.10958159	50.67277766	5.642774057	62.05762908	36.33832584
TCGA-YL-A8SH	1	875	0	875	0	875	53.38014268	0.008026216	11.9280649	93.54418179	16.50135191	102.6593925	6.315746131	284.2597316	40.78505522	40.7515795	125.6579686	46.05999187	20.22381526	11.88515648	11.49223955	74.24565234	58.00546552	8.660364744	0	6.45850496	130.0892519	0.577073793	27.32444405	37.08729102	5.529250456	54.20363558	32.47501367
TCGA-HC-8262	0	679	0	679	0	679	52.78565534	0.005005859	13.35753928	137.9543585	21.1586336	83.70054985	11.41539653	280.2904751	48.64821112	40.78726123	174.5935173	53.42446021	26.60885105	15.16149729	10.48831927	92.60512269	48.55484434	9.88521513	0.004677229	6.129292298	184.9805877	0.296929437	11.52487903	36.16195085	7.307602823	61.14493863	30.64168082
TCGA-J9-A52C	0	178	0	178	0	178	47.10979247	0.069437517	12.74802017	74.29639685	14.27896314	123.8337722	6.56456658	242.7880198	36.19351205	32.05598598	98.93090509	41.93957979	16.58090818	9.460802677	13.23730891	81.98604165	48.28733154	10.74320992	0.009268426	4.489933629	133.9451476	2.585382227	27.78841696	31.16491693	6.30935969	63.16752295	18.82183553
TCGA-KK-A8IJ	0	1559	0	1559	1	307	69.51522408	0.007870985	15.03412455	163.7249326	18.57776654	135.596918	12.25713108	339.8534518	50.75944528	37.3817692	212.4717201	65.54912853	27.50079778	15.09466453	15.93734167	64.90577678	92.47902011	8.487606278	0.014708521	5.846396463	186.9101442	0.891313081	24.45776531	59.65291217	9.080223629	72.10325829	31.10816408
TCGA-G9-6498	0	1952	0	1952	1	1342	19.83290768	0.011076685	8.202604678	27.87098561	7.459104266	70.03046574	4.28543118	129.2694903	17.13894753	19.95763336	50.15862865	32.67046601	9.049293194	4.717622406	6.133965576	33.77525642	50.54013346	4.502630667	0	1.371253458	100.740023	3.278507255	10.42001064	25.95343214	6.628092083	47.24464055	10.49795648
TCGA-XK-AAIR	0	972	0	972	0	972	45.87519351	0.007787809	17.62030974	164.627004	20.57028856	141.7272104	15.21618968	273.7243493	43.416184	45.19658507	173.6349504	47.25107401	31.65266094	19.1873924	17.18812639	91.28711551	61.14171906	11.18506185	0	7.953844911	197.0142754	3.191616753	26.14265488	47.34277852	6.117250456	67.30526281	29.02510139
TCGA-CH-5738	0	212	0	212	0	212	95.7052196	0.020408527	21.94380726	171.4873285	24.5286354	142.2064491	14.72098905	303.0157099	54.59470923	44.64282053	200.2422056	69.67683368	39.71424996	20.98038724	17.69044649	101.9089128	69.07186171	18.15742851	0.031781199	6.368888701	193.904971	1.320610501	33.04183096	67.76332983	9.211766215	77.02650986	31.43480866
TCGA-EJ-7782	0	1167	0	1167	0	1167	81.8724529	0.047104055	20.29578253	223.6027889	39.6754292	176.3935555	21.54576158	335.9601349	73.0019264	50.61778179	271.5179731	61.13048644	27.65672832	27.14441953	16.29848912	114.8259684	86.76651786	23.02035596	0.025149546	9.619059259	158.0870953	1.233732562	42.4790843	67.03858031	12.52130804	106.5766323	33.74702476
TCGA-G9-6362	0	1443	0	1443	0	1443	51.70583588	0.018422242	10.85175078	29.26366447	13.00637926	69.00801339	7.310954734	387.1105086	26.49003164	19.74760983	69.12137794	37.84020397	16.20613792	7.821874745	9.923451085	68.50640905	49.36651075	3.553271772	0.005737613	2.660707828	190.9216351	0.275944583	22.49263293	35.42208763	4.331077249	55.99319777	9.940250447
TCGA-G9-6378	0	1155	0	1155	0	1155	25.034814	0	11.23483458	75.31888973	14.91178537	98.81376624	5.070833506	188.5290887	24.71317404	27.28977928	96.33961773	37.31174948	15.29571405	10.81083308	10.93107184	56.34254944	40.21627843	9.175682571	0	5.295601289	133.6482092	1.148219077	17.43351661	28.70447369	4.05551237	61.25168632	18.11414207
TCGA-XQ-A8TA	1	146	1	146	1	146	71.95952389	0.025861509	12.39243	95.24499254	15.34044642	135.6178336	6.944490991	329.2415185	49.99726775	47.05294251	223.5725062	66.64819246	12.12037494	17.44653267	20.82129734	174.2578456	98.36815739	9.259799565	0.006040928	8.716749142	224.8955099	3.207476955	49.86025646	37.54466888	12.86708601	56.7635195	55.35358647
TCGA-HC-7819	0	543	0	543	0	543	97.67270418	0.007053848	17.43133761	175.9124775	25.13793382	133.0939332	16.19665381	325.3497728	58.43520315	43.85684586	208.1772629	66.38264534	24.0667572	18.62203508	14.01073067	94.60510077	78.96797211	13.56138131	0.006590768	6.562949925	194.1434353	0.278939095	30.11194667	62.23682241	9.744487792	67.1406794	32.26871951
TCGA-HC-7077	0	2115	0	2115	0	2115	82.15149655	0.00647438	19.87277298	215.5483534	24.87246203	181.3404832	13.72491919	270.8699408	60.23959229	44.94787495	294.2276998	67.82623564	29.97005621	20.50968138	14.29556219	76.73452147	86.21913966	13.40448119	0	6.775221095	186.1485257	0.37239932	25.08024926	61.28170158	8.790595078	74.57398169	25.85954788
TCGA-ZG-A9LZ	0	692	0	692	0	692	134.3629691	0.012462237	20.84755542	154.3641801	23.32834805	131.8345018	12.02755766	337.8122795	50.32589379	46.57737438	182.4185534	47.94825085	12.93665358	19.55196626	15.97540175	107.6168728	63.71677171	7.348680452	0.320212708	6.592971946	201.1831012	2.396847307	32.57876519	41.62272385	10.15236483	111.7696476	26.81345085
TCGA-EJ-7315	0	1008	0	1008	0	1008	88.83659676	0.022368514	10.27114464	154.8416643	24.73947111	254.5640187	9.676455741	233.4603619	55.7217415	42.36272155	193.2972937	78.29245353	24.21691603	24.47116748	14.86017248	77.89753509	90.38794431	16.66540779	0	6.749780921	185.9829839	0.623202906	21.67921983	57.23245945	6.492026974	88.73169909	19.96970956
TCGA-EJ-5508	0	1965	0	1965	0	1965	105.8014015	0.010541481	24.67410579	226.6021794	42.11746255	134.7184398	24.96790085	356.9467894	56.78166511	63.23166966	221.3483932	73.53712171	58.95290552	30.06999737	23.63154111	120.6365114	77.89559084	18.729266	0.019698879	8.564042779	226.3892593	1.705315503	31.81641888	84.1575368	9.010277697	79.14622105	25.57298149
TCGA-CH-5763	0	365	0	365	0	365	62.78662643	0.024912375	21.94496827	165.6083224	30.53488894	138.0294674	14.87889917	281.0092351	44.98556883	47.03719764	162.761208	63.05749193	45.4697493	20.2101315	21.0499907	93.24190758	73.80235288	17.63160484	0	6.296625142	167.2678134	0.910509121	25.50764483	63.69247959	8.686992779	61.85094626	23.57478989
TCGA-M7-A724	0	889	0	889	0	889	26.08073419	0	13.75265012	74.8793262	10.76737276	99.52353373	8.084968691	291.3968319	44.84386125	42.32318369	180.0337611	53.91645571	12.25852187	16.84628844	7.211821818	83.08204842	55.69359553	5.816027295	0.010509105	4.666712963	206.9292343	0.040433979	39.81125695	15.81995832	5.514064841	43.43037616	37.11184471
TCGA-J4-A6G3	0	849	0	849	1	618	65.41429977	0.028232722	18.77339524	128.7337436	20.22499311	116.578938	14.89955824	359.90729	56.14334696	48.76165756	147.978121	52.6987139	27.02906508	15.52696459	19.6089227	103.9126757	74.85515921	14.22757902	0.043965436	6.899198299	175.1837994	4.347356287	29.15894296	51.72529768	7.392179156	83.88809642	31.77214015
TCGA-EJ-A8FP	0	299	0	299	1	117	34.33860126	0.015398549	14.15603923	124.578946	28.5499214	109.9605635	9.748095203	240.5203634	34.86105722	45.24189304	128.6271399	41.00839319	28.01799308	14.31516301	15.38179507	67.60066194	53.06202634	11.66050318	0.057550578	6.091174312	126.6550118	0.996421085	21.52263267	38.29851522	5.668848898	53.51308926	22.29126126
TCGA-XA-A8JR	0	376	0	376	0	376	28.51203871	0.007579242	10.26016749	104.3956554	32.81249751	99.97561848	8.325782477	298.4033245	27.1101972	28.66668539	111.8662554	34.3011672	17.26887696	8.881604818	14.0896506	57.65265038	44.80895861	7.863729952	0.007081668	5.175214432	147.9890641	1.062627227	20.21892358	28.21850754	4.185352762	58.81969091	27.17520998
TCGA-EJ-A65G	0	666	0	666	0	666	35.20080057	0.00753659	11.81787314	116.9242068	112.3483948	90.06287786	8.75929711	209.9711523	29.48823405	36.63281417	98.40091242	44.1145223	16.88425225	11.08866062	11.55418824	72.78076615	49.8227778	6.155758558	0	5.889577345	109.515922	0.582510708	29.75471504	39.88308769	4.752418296	67.91773015	29.28592913
TCGA-CH-5743	0	425	0	425	1	425	64.3647203	0.012361236	18.53537194	128.5042217	26.40239462	140.1488943	14.17700231	298.131555	50.89231206	57.02425071	133.5135552	69.57423134	36.79921061	21.2884172	22.06749898	115.4999829	76.58624414	15.67802422	0.005774866	8.476295493	178.9186827	2.688486823	30.1114557	55.81252867	12.21026055	81.6839057	20.6164734
TCGA-EJ-A7NH	0	474	0	474	0	474	36.47357583	0.012488661	12.24237969	92.09340442	33.00624901	99.34374983	9.763321959	243.8941787	39.73307664	37.21393584	154.7020635	40.36523288	21.72415778	13.23826497	14.66663823	82.67277138	53.19379028	9.168777207	0	5.725218785	130.8168732	0.448958739	20.14520177	33.42396926	5.872178432	52.06070294	30.99101664
TCGA-XJ-A9DX	0	973	0	973	0	973	64.73311307	0.005852304	12.23201894	44.77966451	12.786208	101.7882781	6.893862094	232.2744823	35.71604657	26.31403366	125.1808716	39.2508541	11.63098646	7.306485569	11.03730881	67.60876112	53.76229106	2.736497894	0.016404312	3.396065424	150.9601959	0.631158938	19.14124414	32.71566901	5.898148742	36.42119973	21.2959922
TCGA-HI-7171	1	1329	1	1329	1	1329	70.95885668	0.017197706	23.02283054	159.5153112	25.87039051	169.9425194	15.79265865	394.4663371	74.24276579	34.01658428	183.6887074	73.43137246	16.97545865	23.97480984	15.05234632	111.57514	72.87444413	9.318511868	0.028120202	7.268584367	209.6566682	0.87327201	28.25215472	32.28777478	9.747529977	63.47497408	28.80705944
TCGA-KC-A4BL	0	934	0	934	1	193	54.48800322	0.008128837	20.83899721	125.3038146	18.34065659	149.4082464	14.75032846	295.683409	46.90088928	53.98401296	193.7091259	61.85194819	30.33605662	17.6574417	17.48620279	99.33074679	79.03511236	12.77872141	0	7.138586778	180.0558692	2.659257984	23.27884746	51.43656808	8.725844737	62.0050136	33.37150516
TCGA-EJ-A7NN	0	197	0	197	1	197	73.63904026	0.041715577	12.36590648	97.47260323	18.32101912	115.6017342	8.999674692	249.5866523	44.8457238	38.41399783	160.5962869	50.70922862	16.49249997	15.90450401	18.40835555	69.89761822	63.27858642	9.65529194	0.012992324	4.115251081	132.0535904	2.374440031	26.78816329	43.92649168	7.932042643	48.11022352	25.15929822
TCGA-HC-7817	0	928	0	928	0	928	28.36511254	0.024513823	15.56877551	125.096111	18.80437098	108.7442171	10.04349251	271.4597897	34.92470664	44.76165098	109.6937816	60.01224367	28.3670658	14.6568364	19.37384457	84.32507252	74.43351393	11.18372581	0.022904506	6.417173273	159.9294657	5.008466862	32.67313766	52.20160662	6.299323263	87.05740412	26.35988105
TCGA-HC-A76X	0	150	0	150	0	150	79.49078655	0	18.61137167	141.1420274	20.60647235	114.4882153	12.89371165	353.2173603	57.24985252	43.96697904	194.110115	53.89540864	28.21153072	18.59016747	10.15236494	112.9926059	54.33474059	12.23315607	0.004725295	7.415085295	219.5831965	0.709045723	34.59942915	44.47444212	5.732883627	50.5881062	36.76230226
TCGA-HC-8216	0	682	0	682	0	682	66.87821546	0.016045394	19.25996953	141.2548233	45.79485662	122.1997628	12.59439252	332.1791916	47.53258313	46.21990983	139.2891078	71.71381528	23.62734955	21.25585264	20.20510209	101.2493084	68.77761765	8.060860558	0.007496011	7.045376062	213.6344194	1.615098607	30.93506759	58.75305619	7.895468085	65.76308968	28.64936417
TCGA-2A-A8W1	0	112	0	112	0	112	41.31690363	0	11.34142196	134.6638135	18.45213681	105.4511072	13.55924924	367.9641472	35.33934106	35.30924443	142.0825121	55.16163124	25.5872438	17.7548053	12.7006658	87.67645607	65.07496374	8.308835172	0	4.631298625	185.2453161	0.317806927	28.25359507	65.14235195	7.115920536	59.78609942	34.56301984
TCGA-KK-A7AW	0	1054	0	1054	0	1054	3.405059663	0.028533221	9.359755307	14.0785383	7.561714577	62.55130318	1.691421639	82.67699728	27.24295223	10.84381657	76.11757498	39.72970293	3.698486269	6.891653463	4.163445154	55.00716337	43.55194536	3.550216136	0.008886677	1.398205602	74.05996168	0.700928946	33.73570747	11.46653491	6.777507369	35.12870081	6.935717065
TCGA-G9-6329	0	1266	0	1266	0	1266	37.39735571	0.028144383	11.2207488	84.29272685	15.9297902	139.4044367	6.130897127	199.4287442	42.9406135	27.72795678	140.643036	49.76126049	16.90253498	11.37898238	9.181295945	76.13297045	47.27605414	8.676142643	0	4.817957	168.7146914	2.293348185	24.98484954	26.27403982	4.180353938	51.91334544	12.57155256
TCGA-VP-A872	0	3631	0	3631	0	3631	24.91536284	0.082040324	7.016666923	62.81136692	11.918394	139.7706429	7.703765447	269.7445206	43.13141049	32.38133072	103.364292	45.53641921	19.74903615	12.16575517	10.70531894	52.81222894	64.28020528	8.604050195	0.025551475	5.307368809	140.9843683	0.966712817	30.00409853	27.37994316	6.113591081	45.48507889	27.20794831
TCGA-J4-A83N	0	992	0	992	1	433	66.98656145	0.008202343	13.21344813	137.1330282	15.97188737	121.0188308	10.18494821	322.1579164	48.6389873	37.6053481	157.9171983	57.21934975	25.31935204	12.33392398	11.06427834	84.11160446	64.22702002	9.591143877	0	5.426151737	177.7680001	0.899349208	32.84609696	36.65513724	6.173787481	55.39308825	31.47023077
TCGA-G9-6385	0	830	0	830	0	830	38.05212306	0	14.23289677	104.8614856	35.27251484	145.5565005	8.04927717	204.1726855	40.6095615	34.80946414	173.0325508	45.9202513	26.84620363	14.60823667	12.39893748	72.09951103	62.55891145	11.60301369	0	5.161718294	125.3869919	0.710596754	20.38900783	42.73557212	5.72387122	70.61843024	17.95051847
TCGA-HC-7738	0	964	0	964	1	420	77.29167683	0.021094342	14.90590006	187.2389224	40.64162647	116.4578798	12.89321372	271.7590789	45.47148206	38.71137079	200.2744109	55.30473934	19.44878305	16.89746049	11.53231591	80.21340259	55.393921	12.64696276	0.004927379	6.344893184	161.7684696	0.928950772	31.09728629	41.22027363	7.813763678	55.15357007	30.6889141
TCGA-G9-6336	0	2068	0	2068	0	2068	41.16388354	0.021731077	13.87045554	100.4770917	25.31956898	139.3623394	6.634785961	232.3953459	38.7767682	32.14938453	131.3509348	51.12293924	19.36318054	11.63076533	10.4625923	61.91310233	62.75298204	9.982017077	0	3.993307915	134.9929836	1.445252106	19.92631428	31.5307758	5.333411586	63.59683231	15.66903668
TCGA-KK-A6E5	0	2073	0	2073	0	2073	32.29637712	0	14.60115378	104.2705835	19.85702949	118.5708856	9.270033637	209.4290664	41.72127398	32.10488335	115.0393723	59.36293402	14.78375225	12.29025693	11.99484993	62.38576132	65.13684919	5.873669063	0	5.995247501	129.8458837	0.968884403	21.57514318	40.66713088	6.527589779	56.74013436	29.65970193
TCGA-EJ-A6RA	0	353	0	353	1	353	27.11052895	0.022849507	14.71492964	73.69730848	18.52115827	127.9614632	6.406889206	245.6626195	39.17165013	37.73106553	109.301249	47.4211724	16.98118666	13.19832423	10.50168768	75.33784984	55.1623046	7.861629745	0.007116485	5.185924314	159.3861094	1.013089757	29.84395363	29.1040333	7.037643542	57.51883893	23.83334321
TCGA-V1-A9O7	0	2499	0	2499	1	819	68.81395831	0.005198712	14.86760728	127.55453	19.10798084	111.0317013	12.87378956	304.7187472	42.80045574	43.44084476	154.3011668	50.44919483	19.59506999	18.18569225	13.00770194	96.42851277	51.80603031	11.8136027	0.009714838	6.244752994	160.3071011	2.065135878	31.0264189	46.42875461	9.161908175	60.6621222	27.01017318
TCGA-EJ-7785	0	1177	0	1177	0	1177	143.0404423	0.006441844	28.24174963	255.0388195	42.97297324	164.9265174	25.61377275	299.2231221	77.90967759	60.27646072	358.0116687	82.91468152	63.24414994	33.59023443	20.72067256	117.6505842	83.54363993	20.90846727	0	8.909314662	188.8586802	4.851599827	27.70989422	82.99154653	13.70076786	63.24332087	28.52952736
TCGA-EJ-A6RC	0	873	0	873	0	873	33.81975797	0.018990577	15.202829	117.5930565	28.31919927	120.7571548	7.725785257	231.0585358	40.04415964	38.10872618	162.8582383	48.58497444	22.74717488	15.51112343	10.62632655	68.65056728	52.63585814	10.87434245	0.029573097	5.828432746	144.4464864	2.127742833	24.25842482	30.06336027	6.368244226	96.98652554	24.76260823
TCGA-XJ-A9DQ	0	91	0	91	0	91	32.72064751	0.018002221	11.71907571	77.69089189	21.77631335	110.5179033	8.263362728	284.5989049	36.65270274	38.15897086	114.7964186	42.60216255	18.80694667	10.61181092	13.24975362	77.34649444	48.983615	8.811106373	0.016820386	5.710812129	148.325597	0.668739772	28.00509212	32.88250862	5.10723036	46.63961309	24.81694562
TCGA-SU-A7E7	0	551	0	551	0	551	92.62741371	0.008158813	15.428446	144.3457128	19.33313811	137.3555771	14.0599915	296.5159365	56.93404307	48.66306499	235.0740281	66.47062071	33.5867453	16.24621277	21.58631957	110.7233297	79.89453213	14.6378357	0.007623192	6.754585668	199.4834672	1.554509939	25.35214324	51.4797717	10.02191322	70.14239995	32.72877358
TCGA-VN-A88Q	0	1366	0	1366	0	1366	143.7139463	0	21.66165396	211.9470102	20.1893855	156.7908181	17.63888921	393.034571	85.96642039	49.11835661	256.6233091	83.10789503	38.97160711	15.29327022	16.1835359	130.6232826	95.03529903	8.430824137	0	6.135637226	223.7811625	1.234826051	28.64683102	54.77923336	9.521482631	82.91870142	35.38165622
TCGA-VP-A876	0	3333	0	3333	0	3333	161.7363356	0	10.90725338	156.5408011	26.753995	155.5249433	17.55997616	405.2586503	44.13585096	60.62470681	197.115569	69.36947548	33.57963257	21.31886658	13.60791561	145.2169056	81.8991104	10.48993259	0.009392192	7.874807981	282.9620427	0.560117753	43.86668292	53.58370794	10.20412901	59.93145268	41.18004628
TCGA-HC-7210	0	868	0	868	0	868	115.2135	0	18.1117687	185.5265246	22.92182593	129.105231	15.46329191	258.9098377	54.59198193	40.7570772	266.3617392	55.98510459	27.30852805	19.20418497	17.16853397	74.05141473	72.78886239	20.65290094	0	5.863624479	190.8211138	1.551716241	24.88180706	72.96840919	9.271743612	65.17810637	29.68015996
TCGA-CH-5769	0	62	0	62	0	62	69.15395844	0.015276698	16.67090482	159.3069509	16.61721979	111.882379	11.58230686	316.9204186	46.42031683	40.14125885	140.0121682	52.10569252	29.27190711	14.22602565	12.89594138	109.7609842	58.19584678	11.60910745	0	5.466748301	186.8469893	1.51026352	28.65884972	46.06499785	6.417473378	71.09839297	26.6701953
TCGA-G9-6361	0	1415	0	1415	0	1415	53.50513572	0.01578927	19.79987875	130.10554	23.88040866	137.0644964	8.133849828	245.3431865	55.64026225	39.74270916	139.694859	41.60203429	16.69580474	18.12393705	11.33682355	84.85910664	56.47781633	11.65007135	0.039340569	8.0018649	187.1989949	0.955482495	27.73641548	38.26000813	6.954124652	78.60874722	23.43827162
TCGA-YL-A8HO	0	2304	0	2304	1	1068	29.35220538	0.017176991	14.37551848	111.3692544	56.54624342	93.69666466	7.643523943	276.6255541	29.72958233	34.47976629	100.3545763	35.72437289	19.32629452	13.93933699	11.6762582	73.60620323	45.97053191	9.686474669	0.016049334	7.043862733	124.0413504	2.223003839	22.80922853	33.82634372	5.306162203	42.64182476	19.64458008
TCGA-ZG-A9MC	0	455	0	455	0	455	63.36916553	0.045746531	20.84022362	132.8643596	13.75258386	131.1336252	9.892106896	296.2685086	53.28114991	57.74896399	168.1097994	52.04096129	33.03679832	17.8931962	17.5641396	92.88237394	57.11076951	10.89429728	0.076937939	6.902090941	184.856742	4.571866699	29.73455493	37.39971476	10.08805034	59.25046039	16.42213976
TCGA-J4-A67T	0	183	0	183	0	183	52.05893008	0.029410425	15.71105088	163.1911026	21.96681918	111.4830605	11.44409668	272.6181604	46.56838431	40.34823703	145.8552184	67.11854873	24.39720302	13.6996567	14.36310132	81.45144891	76.39790183	9.315632709	0	3.740459715	150.0622778	1.044068558	19.98565459	45.55006607	7.664804072	104.3754366	29.6008749
TCGA-CH-5737	0	91	0	91	0	91	68.45883601	0.018171532	13.32382412	127.0775106	21.04055002	130.2390979	9.127524477	222.6177104	56.25688583	29.94774354	208.5859952	52.67480118	14.22280324	15.66537826	12.99474601	60.4047589	65.60819109	11.54798575	0.084892917	5.237279516	152.9580711	4.093725972	24.8316379	57.97685295	8.312449161	66.08995334	27.38569977
TCGA-CH-5765	0	700	0	700	0	700	121.3006536	0.022996275	15.65288374	161.4059833	27.26385817	112.0949219	14.09189685	239.6035061	55.30356947	46.78718602	200.9874082	53.67246891	23.05183072	23.9995262	16.70737438	99.84048576	62.152331	13.90262657	0.016114937	8.062382777	197.8166802	1.240050425	31.1343731	69.85055692	7.512428614	68.57798795	23.62668806
TCGA-EJ-5518	0	2118	0	2118	1	2104	100.9704209	0.048106291	21.58526672	215.354303	44.45418051	131.7500325	25.70310297	305.1334611	59.43894099	44.57645454	274.4209348	81.03774282	25.83833058	32.33723385	13.59982437	81.66378304	123.8964747	18.42977853	0.026968888	8.933075757	210.5981674	1.106808401	32.49737594	50.7954236	11.61666481	35.9219202	26.27899003
TCGA-HI-7168	0	3323	0	3323	1	2505	79.75805476	0.0053842	9.802040574	75.6198372	18.02564075	87.9436323	4.262192485	266.5149892	37.74466744	35.85448436	150.5360078	44.61369291	23.02183488	13.55049523	14.79043951	78.04727855	57.81908816	8.59735082	0.005030731	5.801018837	142.615892	2.03236201	27.09508618	33.25894641	6.31932576	38.47564407	20.04354514
TCGA-EJ-5507	0	1457	0	1457	0	1457	115.702202	0.048865184	12.11670493	123.9215899	31.96664647	103.9263377	13.88099734	377.2309424	54.55518682	53.66779285	187.8339974	85.20135149	28.9685819	16.03507935	22.52810664	96.3720247	92.56634321	15.47084433	0.039134758	9.938188857	245.6266529	0.840692024	47.1986676	53.74459711	9.223658891	74.50584365	30.34159951
TCGA-EJ-7328	0	842	0	842	0	842	53.24163906	0.052571079	15.48159367	131.1706118	23.7042874	127.8127978	14.60794987	302.6666072	52.93932419	44.21354201	166.7379258	58.4073852	30.30466777	15.59844834	16.72105826	103.3289802	59.4701575	14.27349272	0.012279956	7.092821313	185.463477	2.267873058	31.0391625	40.04785465	7.24562729	65.67587029	25.00391331
TCGA-KK-A7AP	0	196	0	196	0	196	61.33883708	0.006582902	8.541404006	146.3442555	15.48641652	150.9043261	11.03862236	332.2619967	56.17895282	44.41852313	237.7048621	52.01997446	14.98786195	23.61554278	11.70431213	140.5058957	62.86711903	7.512553965	0.006150741	7.028853736	229.6965251	0.177488157	34.12470533	41.17259667	6.106593438	60.4958084	45.54221447
TCGA-HC-7232	0	1161	0	1161	1	766	71.9715888	0.019598203	21.35257879	140.8676774	23.26054123	145.6060267	14.0491004	274.3434658	63.0765162	44.32510719	200.6300438	57.96299493	31.12305578	20.50869858	20.31384599	79.71364043	67.49154676	24.39359832	0.048830913	6.570920766	189.5758738	0.904162113	31.18651265	63.90898908	6.667249532	74.70249978	23.05507998
TCGA-EJ-A65D	0	393	0	393	0	393	28.00170141	0.005764133	19.0105947	53.5699044	9.747262569	82.59981159	5.90099444	240.0296723	48.71133698	23.38512713	97.28283548	50.16454641	11.24068949	9.765249469	5.468856894	98.25886047	55.92465085	2.124597466	0.005385723	3.110757195	202.5904781	0.093247483	43.03110015	21.81086966	6.639185226	53.50157366	23.82177319
TCGA-YL-A9WI	0	1623	0	1623	0	1623	61.4386957	0.007952063	12.60572522	181.0423789	66.5933834	76.01802593	5.312530958	415.0640194	63.18568114	46.28458535	195.3179221	52.66729529	10.94484452	19.96909253	9.453887116	86.98757774	63.23089185	5.819534633	0.014860034	5.90661971	135.7582072	0.528861805	33.73370505	48.16559413	8.014357531	83.8164196	38.89247019
TCGA-M7-A721	0	400	0	400	0	400	38.38276055	0.007959728	12.84535959	134.8226703	47.88269904	102.4885722	10.47871602	253.067698	48.76106975	30.32736443	177.8470579	44.48469738	14.6511876	13.62326595	11.0670263	73.83793886	55.00068242	11.17106979	0.029748708	4.03392132	133.5718573	1.487963109	20.09893788	40.77025935	6.411862451	61.9816688	27.7233674
TCGA-EJ-A8FU	0	138	0	138	0	138	48.64228236	0.038502242	16.02884037	146.8063706	24.64719365	128.2777794	10.8008882	294.6343526	44.45881939	47.9632528	167.6840529	52.47836691	27.90893745	17.49356946	17.4667907	87.92601549	67.03254117	13.41239597	0	6.888991854	154.229374	1.2803195	27.07895973	48.39886031	7.350278018	75.51543545	29.34166305
TCGA-G9-6347	0	2089	0	2089	0	2089	6.234206857	0.022193675	17.49043506	27.8574039	9.261865189	86.64382855	1.890475315	94.68940027	20.81320852	17.45328621	48.73018886	34.80203238	7.323756607	9.312113908	5.37118832	39.24243704	40.18426305	4.661759939	0.025920842	1.867438743	92.88810523	1.126959357	29.68512485	17.30907487	5.288525485	37.71327171	7.162706907
TCGA-EJ-7125	0	2850	0	2850	0	2850	175.1117849	0.022916732	18.84074855	195.6394411	55.7862576	113.6026161	12.82142298	239.8933909	47.2558816	35.33652771	241.428419	47.00472064	37.1151067	17.81251466	15.42323947	71.72405006	60.36664028	14.82927544	0	5.009092743	149.7590258	2.306754356	36.44458137	65.29960171	7.448159229	51.87799732	20.27437274
TCGA-M7-A71Y	0	493	0	493	0	493	19.65996401	0	16.22465529	93.08936017	22.30080685	139.667863	8.658669208	293.8268801	39.57652749	38.97456564	161.8821701	52.16805727	22.01040822	13.94261988	12.39447109	90.7799661	61.99377824	10.29773125	0.008690853	5.631508494	174.9557875	3.377259784	30.03571675	33.89848625	5.153351733	51.95286392	24.05572978
TCGA-YL-A9WJ	1	1855	1	1855	1	1476	62.42220159	0.020897335	14.36687238	144.3863784	34.15879996	107.7550938	14.81047364	327.2626581	47.86781575	40.10555868	197.4738894	58.60977375	20.55508683	17.6024336	14.12460877	68.38724573	61.24337785	10.90842796	0	8.24610816	137.8602437	3.28043615	24.64548769	54.63946637	9.16580468	74.04108214	34.66214407
TCGA-KK-A6E3	0	2056	0	2056	0	2056	11.50012913	0	15.51939403	47.59505094	18.20720881	86.96963908	3.095931724	217.1874306	22.4055726	20.4431159	55.80357014	36.34145139	10.41938507	7.221188157	8.278185289	57.27839627	43.02695549	4.570637109	0.007279407	3.059215256	130.5024243	1.148313693	31.3140936	25.50974171	4.089237006	122.0160285	14.16388114
TCGA-YL-A8SJ	0	1395	0	1395	1	752	132.7598493	0.008925667	12.780103	126.6533931	18.75250612	122.0700831	12.93731846	292.5324425	54.79278241	47.30612823	194.9622684	41.26081681	30.66776412	17.86489571	15.51686285	131.849809	61.51411154	11.68483596	0	7.30312968	180.4006188	3.5616752	21.92816067	46.32185358	5.969947407	50.12737387	23.8828752
TCGA-CH-5766	0	31	0	31	0	31	147.219964	0.034193594	18.38511727	204.6454964	28.88447279	145.5655789	18.24266835	329.9918053	72.77952272	47.90766495	239.6051914	65.44405708	44.40880307	23.87939496	21.12684879	94.5103057	96.18438527	15.83772798	0.063897613	9.603715528	195.7239271	1.094020264	28.19812185	88.57674383	14.75673115	65.64211194	26.45561886
TCGA-V1-A8MG	0	857	0	857	0	857	41.3360921	0.021745588	14.19045668	97.82923474	20.56407785	106.7527051	10.9170613	290.585882	35.85321119	46.0849407	147.5232879	47.86383708	18.40850574	19.47678398	14.66649509	94.01720191	60.63630772	9.128006733	0.010159003	7.697508232	175.3151645	1.641651832	25.77507978	47.9283489	7.292101268	79.85599324	35.46727746
TCGA-YL-A8HM	0	1482	0	1482	1	1473	35.69456412	0.027979169	10.25529325	110.7487203	33.20404919	110.7233143	11.95497175	368.0510454	53.73270078	25.29630814	108.5565139	50.72387716	7.464057991	25.21475002	15.56603812	104.8451208	61.48042892	6.883012485	0.026142353	9.024612624	159.2615178	1.194425408	16.68577299	18.02498382	7.686981632	54.38611281	39.13965445
TCGA-HC-A6HX	0	38	0	38	0	38	21.70366662	0	20.47168863	32.1041365	8.630035724	73.76302972	3.056283763	138.6813213	26.3273959	23.69256207	74.35917635	36.49179053	9.151613863	8.079978387	6.557085155	60.5732447	54.3496153	3.632741338	0.019794668	2.964181009	115.1902801	2.208650144	28.32088401	17.30051817	5.791529816	49.23720894	9.922026255
TCGA-2A-A8VV	0	671	0	671	0	671	70.9657551	0.023125007	15.19342694	125.5755395	19.36689128	102.4599736	11.68236588	360.9658868	44.85011616	43.88636902	154.8120445	44.5757961	25.28357775	14.47210183	13.67558445	107.7217451	48.43409668	11.10185887	0.014404577	7.201710409	184.277447	0.235542966	37.9894459	41.86710949	4.959056133	60.68803349	35.51876625
TCGA-VN-A88I	0	269	0	269	0	269	23.14061337	0.019621202	16.48651566	94.04552473	12.11109954	127.0531204	8.924161115	255.9750081	38.07138158	41.51153652	121.3767353	39.7259366	22.75961982	13.4654242	16.61068842	80.14789129	53.82726903	12.88270373	0.009166543	6.33825981	147.7237748	3.368136088	29.3481744	30.6462034	4.988426407	43.09529718	24.961577
TCGA-V1-A8WS	0	474	0	474	0	474	97.81635777	0.019204602	12.34019169	140.1849877	21.38184877	108.7149894	15.41792131	290.4760764	46.51111745	39.73526768	210.4188117	66.67834678	27.98878544	16.65081377	12.40182205	107.2834077	72.96095597	13.84568364	0.004485958	6.055093139	167.1066996	0.638612837	26.05792499	40.38520951	7.14876605	50.61213977	14.90576387
TCGA-HC-A632	0	61	0	61	0	61	59.4334377	0.033388311	14.73480959	92.74174826	14.64649469	114.6025169	15.45504612	353.2032771	45.38941741	55.12017103	123.5187382	46.90722077	24.54114574	23.85654457	8.861132881	110.8989221	64.26275438	7.956835767	0.038995487	7.685450562	224.9549302	0.975233094	22.68879989	64.3331641	5.917629596	70.05494733	26.52924973
TCGA-EJ-7314	0	1150	0	1150	0	1150	150.4722088	0.006123412	19.48967865	166.1544119	28.4210595	131.3201801	9.89228048	257.0986667	80.36797703	40.41390223	194.3257307	76.57419346	37.39279669	18.17855339	11.61946463	87.40700116	69.75162634	16.65937852	0.005721416	6.052605588	182.3538134	1.287775118	32.01564033	47.0510267	10.01036039	67.70658307	19.86859201
TCGA-KC-A7F3	0	665	0	665	0	665	49.89285715	0.026251782	12.67322578	124.3159576	25.17193042	110.9440094	6.615487034	298.1595223	44.76316247	38.62028405	136.84561	63.02212133	14.08265986	12.47725263	11.61187397	82.70326244	70.08804427	10.25124774	0.012264185	5.407995156	180.1049758	1.002716851	33.92376089	31.0327998	8.312799304	66.4154884	32.95140451
TCGA-KK-A6DY	0	4295	0	4295	0	4295	87.9363318	0.036706854	13.70081007	109.0296461	22.65144036	124.1421635	18.62456391	318.6925948	57.36413814	54.84093031	195.755362	70.2866372	26.51469743	21.28961445	17.35661769	117.1253027	74.59653734	9.620611272	0.054875318	8.81853985	202.1595271	2.520409698	33.97821698	59.10635056	8.562899591	93.58428581	36.9445524
TCGA-HI-7170	0	2522	0	2522	0	2522	27.11842703	0.0121159	10.24951423	104.1857668	17.93895583	112.3150353	5.396174903	167.2922416	31.14049066	26.54947467	120.2294072	44.9857129	19.60405296	11.22038738	9.409979628	61.15753495	42.26574585	12.25053032	0	3.491964799	138.3471421	4.551584061	20.47971484	27.42351066	5.332569442	51.67418087	10.01616856
TCGA-EJ-5503	0	1391	0	1391	0	1391	49.57368111	0.014353046	20.65149621	160.320846	39.59034862	170.9201645	10.69190446	267.3151248	58.66662363	42.98372079	213.8325778	62.00267355	39.54540707	19.29558935	14.17135876	80.31769733	80.04526703	18.82516975	0.013410779	5.996885232	172.020634	2.227322933	23.36579677	58.4662764	8.980980474	70.87862955	23.66213089
TCGA-V1-A9Z7	0	874	0	874	0	874	33.47900705	0	8.566031818	131.8329754	18.85003642	81.81486356	11.1258132	308.4010613	45.7880045	36.89295633	187.5639573	51.85329689	22.53528657	20.69767905	13.16434989	129.5771831	51.15996028	15.20473072	0	3.868124089	225.1281777	1.101118358	46.93890569	48.45442605	6.377849139	59.06521661	33.0350002
TCGA-HC-7211	0	1221	0	1221	0	1221	154.0754987	0.036493538	20.19306074	239.2933003	26.35999671	161.7243883	19.49843088	312.4636834	59.13228691	45.3763005	310.0796983	77.45461834	51.44837746	23.96302085	20.63723253	94.57299293	103.6105788	19.44025402	0	7.01195145	210.350624	0.688756773	20.50768096	89.177433	13.46804983	154.1883461	34.41996697
TCGA-ZG-A9LM	0	378	0	378	0	378	69.06839269	0.013386708	5.215930066	48.86182945	51.29571558	57.30048842	5.214262853	218.6573175	26.24325636	29.29368208	58.35668241	34.51390765	9.937569977	12.97905094	9.611765958	44.42184203	50.81770176	6.447589348	0.004169294	4.89399507	131.5697461	0.890299522	17.41822452	29.86237791	4.131235733	28.06991415	17.22996585
TCGA-HC-7233	0	1355	0	1355	0	1355	60.33529587	0.042295079	18.30623731	223.9969799	36.64754036	140.0210092	13.95607012	246.0287773	45.06217493	40.26153232	193.4931184	69.04387842	37.464355	24.09626184	14.20536326	76.45814238	61.30416782	14.83031266	0	6.640418779	187.3743164	1.761221594	28.64709944	67.6665922	7.952303616	80.01124485	26.46564001
TCGA-VN-A88M	0	189	0	189	0	189	49.77323492	0	7.45254387	50.08178072	12.61945487	86.95431406	7.73289349	267.2767861	38.18071958	24.35933218	105.6685507	36.60296017	12.92419124	8.403786209	7.393271953	64.65185523	41.25672954	4.718460702	0	4.414557197	144.2757429	0.453220705	28.42511356	24.86555464	5.655740516	43.29375992	23.35835706
TCGA-EJ-A7NK	0	476	0	476	0	476	38.95810191	0.00922792	14.48757314	113.1684587	21.42228401	129.6752272	10.47813609	242.7194329	42.16095465	44.7867855	138.759099	43.87916556	25.29462689	13.82504932	14.55641923	70.43391453	67.76084963	11.15457448	0.025866336	5.872561907	129.3220305	1.725034314	24.507402	36.76529305	5.818936266	55.11189026	26.18404902
TCGA-J4-A83I	0	685	0	685	0	685	76.79961691	0.021023255	19.11325669	196.2817442	13.11253129	121.9222054	17.33153366	409.7577524	54.40703779	49.80425838	206.6009072	55.56270861	22.10828223	20.12278975	17.50707447	105.4044062	69.77920828	15.80259893	0.013095394	7.550258334	234.8345209	0.52904011	37.51366131	61.03654692	10.57481428	92.69725382	48.34986955
TCGA-EJ-A8FN	0	329	0	329	0	329	54.74690031	0.023975398	12.39463226	131.5152813	32.06696818	130.3433583	8.911039428	340.1361451	36.08314277	35.2665516	156.1769721	47.02580517	22.19785688	12.71197244	4.561774086	62.30569725	52.87328834	8.778267668	0.007467143	6.27622567	146.6918911	1.134833903	17.71084959	38.05399731	5.520107344	56.37461181	27.06187659
TCGA-J4-A67O	0	839	0	839	0	839	5.432773304	0.00680255	13.40808875	20.44029478	19.61572819	61.16339039	2.874484297	144.1078587	16.00632129	14.40825944	50.71898815	29.57087525	4.71519499	6.724401202	4.97174004	45.73055988	41.84824487	3.294589972	0.0190679	1.802686573	85.29614793	0.978188015	32.15125179	20.71422834	4.339138346	42.84142612	6.826954468
TCGA-EJ-7781	0	1073	0	1073	0	1073	144.1149272	0.034098372	19.60728694	265.4118861	46.41473611	133.7700941	16.63562923	298.9010238	62.90167923	52.09110081	305.5066248	70.24029375	49.50978225	36.46029555	19.68057611	90.30000044	80.23228511	15.39672905	0.031859837	9.59016218	164.2320031	1.985817108	27.16741824	109.3601448	12.09317053	76.44054418	27.02204374
TCGA-G9-6353	0	1542	0	1542	0	1542	25.64350674	0	11.27292345	107.4885868	24.51356406	158.8540037	7.083403829	176.687872	44.20853075	30.5967043	144.7154173	39.96592234	23.09515325	11.47366596	9.843653903	60.06268931	50.86775356	11.67530898	0.004991581	3.771802668	129.1078431	0.595361135	21.04396996	30.48434867	4.829181979	56.05937984	15.09695879
TCGA-EJ-7123	0	2572	0	2572	0	2572	76.34938825	0.010760279	14.46901934	230.9186317	39.52458449	129.0455924	13.37387052	218.4712606	65.11044695	36.83676503	206.0742545	60.65829984	18.23585375	29.34647985	9.923754467	70.53056203	76.03060474	10.39757787	0.025134687	5.661355022	157.0931133	0.60924887	29.29624816	64.41708923	9.462036083	60.93339661	26.63983439
TCGA-G9-6348	0	1515	0	1515	0	1515	33.05625681	0.009990288	10.35955574	91.75074962	13.72134492	129.6733731	7.542875629	211.2096976	46.70678733	32.79816385	116.1092081	58.69729509	14.24715469	12.49636021	14.14072171	75.78304741	62.32162208	10.41539933	0.004667216	5.304547206	179.1751611	1.40964034	26.27983206	40.04411566	9.549645681	73.00976271	17.43392485
TCGA-KK-A59X	0	2535	0	2535	1	2233	41.0903148	0	12.16745519	92.95401895	57.75619545	176.9787526	6.834203994	342.4094006	35.48484259	34.37303867	129.8724132	32.23334684	9.863619392	13.35065658	15.29692451	78.66219002	87.12506633	10.29539997	0.008524068	9.017494617	193.6416284	0.36076165	47.18368035	33.62591215	4.921443443	124.8458362	40.1270687
TCGA-ZG-A9LB	0	583	0	583	0	583	36.5553846	0.008479034	6.284354598	42.00228585	7.386353572	70.96608861	3.109182908	228.8879631	29.90487441	20.30925374	44.90622859	28.01328684	5.856161988	14.7398712	7.300714509	60.46063618	35.61251078	3.403210064	0.57041223	2.68978895	160.2955126	1.463114396	17.05261849	24.47265861	5.362158262	39.00379652	19.4921599
TCGA-CH-5750	0	396	0	396	0	396	127.990746	0.151158318	22.05278477	181.5352011	51.62196034	123.6672808	18.63187488	322.4740278	62.12944396	49.03075422	275.0553243	81.58253318	37.68840415	29.50214337	21.23741467	114.6559174	77.44550348	11.7223207	0.080705642	7.518555854	186.8043556	1.649618614	31.72168669	77.65392534	13.18385835	84.50100194	30.12184689
TCGA-KK-A6E4	1	3502	0	3502	0	3502	27.33175059	0	22.76441019	73.32166988	6.450470875	90.42216556	5.400348777	258.4447387	47.31074578	28.71829081	92.65124803	37.68456559	7.395622156	11.31322236	7.096819152	101.4235361	50.93505827	5.292363691	0.012560938	4.030619142	188.1182113	0.205395859	44.48906781	24.11624708	6.835653876	73.57658508	18.84958703
TCGA-4L-AA1F	0	350	0	350	0	350	41.02306747	0.452352747	8.876066109	97.77948975	11.00460917	66.49620228	8.859243773	260.6372249	39.4215099	28.6597634	101.793065	37.67556331	21.01368731	15.41455189	13.81169711	67.06255394	50.99346517	11.06169509	0.399175186	5.055521708	125.1968822	2.710295123	23.03116246	31.04370114	6.274642739	38.31997404	14.20714953
TCGA-V1-A9OQ	0	371	0	371	0	371	30.81081401	0	8.457041281	96.45163267	21.3636593	88.485586	7.038424068	182.6128618	28.27032693	26.26816867	80.64834252	38.56461827	7.256911899	9.709725361	7.355290047	67.60388851	37.57789804	5.642835842	0	4.943350306	136.521508	0.777114402	27.71322266	24.71798786	5.270381372	47.07017628	20.36612249
TCGA-J4-A83J	0	696	0	696	0	696	99.09196896	0.021159723	13.03542204	118.8175662	19.72528222	119.4769036	11.55535684	350.3018247	41.8972553	36.40906182	171.7395295	42.10976251	17.58505736	14.15621029	12.26173469	75.92046394	59.32090218	9.474220676	0.006590199	3.601808056	159.8859795	1.153694238	25.47875857	36.82848252	8.843839914	75.02222272	39.53800159
TCGA-HC-7740	0	717	0	717	0	717	55.44260862	0.019479659	16.52222789	111.9206547	24.84400281	122.2213294	5.804333009	153.1204927	44.04626446	30.42966385	150.7613177	45.75480958	30.67099988	15.65405481	12.16467029	59.57628265	49.3038057	12.90053111	0	4.810461751	126.3226358	3.16293288	19.01923116	39.70599767	7.33694861	48.25865466	13.40807944
TCGA-G9-6369	0	1215	0	1215	0	1215	26.65312507	0.004455911	7.891335469	40.93640598	14.10829357	92.11195363	5.357642611	198.3567813	22.26001327	17.23633686	74.25498508	30.2489916	5.545475654	6.232098444	5.593902881	53.11458982	39.09610472	5.884027389	0.004163382	2.266836185	106.8821645	0.800934648	12.3502026	22.66348097	3.248330241	60.88696947	12.70790715
TCGA-QU-A6IO	0	3716	0	3716	0	3716	7.110619996	0	24.5250439	27.97062375	7.81414518	56.25991377	2.607973049	111.6058946	19.11387807	18.26576478	57.13766597	37.66579616	4.239593738	7.468181078	5.145259391	54.064382	54.82542216	2.505226175	0.047350146	1.842880617	85.99104566	0.637631974	22.792569	19.35062503	7.130047926	53.02258283	11.40116816
TCGA-J4-A6G1	0	769	0	769	0	769	34.98807319	0.461850775	14.75063082	127.993757	19.3636056	139.6178619	11.51874549	319.752462	43.06829336	44.10329911	133.1820789	53.41654391	24.33250051	16.41010948	16.37105547	99.14302432	64.50472095	10.9547484	0.168223779	6.420124271	213.2530946	3.813112004	26.85886228	36.41992923	6.719458576	61.8242654	25.35416992
TCGA-CH-5741	0	395	0	395	0	395	150.5159115	0	17.32142133	118.2881167	17.01285987	143.7315451	9.826595377	312.407057	57.72855342	36.12582331	95.64267291	50.06415996	17.92408116	18.18984641	14.26042134	87.27928488	64.50687283	20.97983572	0.008085983	5.875676293	240.6063194	0.279998654	29.23070296	62.91107904	6.387656653	68.17212121	19.09486728
TCGA-FC-A4JI	0	877	0	877	0	877	68.15698325	0.013511151	11.72587705	204.764684	41.79289341	77.70165184	8.516060632	556.202983	69.62632937	49.23032203	227.1040761	71.08493156	28.72874517	30.080206	10.44150997	96.56747523	58.83788222	5.974269912	0.006312076	5.605928152	300.6049198	0.242858287	61.73118539	51.02213966	9.726422315	66.75731654	39.88870075
TCGA-J9-A8CK	0	321	0	321	0	321	76.91352013	0.026529288	15.84629654	88.22088349	11.94660163	105.3572296	8.496379781	258.8689241	37.91795771	34.38878207	130.2353239	38.07549732	12.79077771	11.76539505	12.3485323	72.60850783	48.95781407	8.629314022	0	4.272064017	157.0479999	0.679518159	23.78093023	27.80710613	4.460213835	50.97720448	23.90455395
TCGA-HC-8260	0	686	0	686	0	686	38.11103651	0.010592281	15.04028711	132.2238676	50.48680992	100.7203223	13.28592306	296.7651617	35.0911145	46.47925323	126.1964325	38.24229923	31.84043926	15.80633047	14.36470476	93.45378235	50.60576442	10.35569825	0.01979381	7.560382779	174.6650672	1.028120151	25.0314295	38.08338199	6.640666293	75.6231569	38.3684335
TCGA-KK-A5A1	1	2469	0	2469	1	203	84.97756232	0.035834292	14.02374203	98.74990026	26.01921129	109.2785628	10.24702208	335.4235662	46.26450221	41.93119188	106.7566938	42.75647705	18.74183708	13.72166497	17.44157288	98.526651	62.3460548	6.32839862	0.020089076	3.063719637	196.9283553	0.734284389	16.32977349	51.73324915	6.530742298	53.10831002	22.96447884
TCGA-EJ-7797	0	983	0	983	0	983	100.6869435	0.006594152	11.28235867	186.6176772	27.81054381	99.3673076	15.09442453	328.3121958	62.41033835	53.66465729	230.075872	56.74818869	38.26084013	18.44013323	14.45192925	104.497989	75.13079682	16.26825244	0.012322498	7.474539773	182.3281518	1.351214774	30.28477706	53.09038865	7.619244233	66.88531438	29.1659672
TCGA-EJ-AB27	0	145	0	145	0	145	54.77627131	0.004194047	13.82432786	135.0357851	22.0711845	127.6534933	9.877656349	298.5104647	46.4187058	42.14732831	178.8771117	51.17068931	27.01593745	17.02091346	13.1507731	76.60399803	56.76033145	11.617952	0.01175613	6.984966852	180.2260588	0.716172263	25.51638818	40.57232038	7.169680985	67.62558576	27.10171554
TCGA-2A-A8VX	0	1378	0	1378	0	1378	55.43276147	0.006259881	7.287389894	65.45500983	22.06545074	76.39276429	3.773191427	318.3106447	30.71038049	32.62435331	93.0126757	40.64524777	16.76967911	13.11789777	11.76374118	91.61037847	40.41434536	4.551837663	0.005848924	8.161199009	174.19359	0.16877885	36.20662744	35.8240207	5.453279586	81.04082955	33.59017931
TCGA-QU-A6IL	0	97	0	97	0	97	16.64628198	0.067726273	19.517186	30.88680019	10.41149663	58.54530829	1.81196585	127.0589234	31.11669406	22.54195622	65.3411105	51.90602847	4.33787771	13.35218356	4.897629261	59.26368156	56.31472463	2.910860382	0.015820021	1.899560352	110.5873006	0.456508695	33.39805934	10.21802705	8.609245684	61.44836735	13.52050082
TCGA-KK-A8I6	0	668	0	668	0	668	57.89071602	0.014150912	15.8939876	152.5705839	26.10487701	110.3578282	15.015828	342.8206428	57.71649442	45.91800012	167.2858462	57.31669855	16.70767615	17.84604049	14.11504871	91.94639229	72.14994109	9.442530367	0	6.829405288	194.6145628	0.864816459	35.79522023	45.81662371	6.885879107	65.35281469	36.39307905
TCGA-KK-A6E8	0	1770	0	1770	0	1770	30.26459053	0.011997409	8.64631515	72.27935212	26.63130415	67.52380757	6.981352656	266.5677752	33.16536198	20.79372197	63.03035121	40.27244071	5.759538516	16.77500344	7.276216214	58.89289629	47.32754567	4.133193891	0	5.30275552	106.2801298	0.334256447	37.20865309	49.38987024	4.209029117	35.44073589	18.51111044
TCGA-VP-A87H	0	663	0	663	0	663	67.31250682	0.023604445	13.92685058	122.5584739	49.23777262	87.0135738	9.565660425	300.8444316	72.784106	34.93040487	195.9236793	46.80145148	20.23000393	19.43506969	9.392055982	74.24074725	48.4239318	6.268669724	0	6.316093852	161.7844233	9.39077101	31.64806724	44.11507484	7.513937199	51.84968884	35.56209686
TCGA-HC-A6AQ	0	106	0	106	0	106	16.26614407	0	17.86592772	51.20585971	13.48677142	85.36007543	4.103588506	201.5920867	28.23474055	22.78875625	93.6585118	37.00552758	9.41743736	8.625476597	6.986692243	67.95730352	45.54204878	4.222065277	0.011642984	3.241937433	156.8783496	0.223982989	34.92627741	25.73530209	4.928081416	61.62341615	17.11218262
TCGA-FC-A5OB	0	680	0	680	0	680	34.19295032	0	14.07676911	209.4294571	30.09550522	119.4832798	18.04733601	376.4053999	36.17356471	41.63283227	132.9575033	70.99306377	14.42267572	15.6172235	23.42792304	92.70167675	106.7619681	8.097155486	0	9.561870466	249.5503944	0.080048385	34.87332308	90.19699454	8.294812412	162.8459843	37.90290996
TCGA-EJ-7788	0	859	0	859	0	859	99.02168307	0.050078813	18.08122578	223.0741423	24.14551149	127.131367	13.7282415	325.0420846	60.76261288	43.40548172	269.4566293	44.40029767	43.48365314	20.61656487	17.60025716	112.6057589	64.17198479	15.02475945	0.076035652	7.168258374	199.4793669	1.687780231	25.84846717	59.20789472	7.860441894	64.4997037	28.94381785
TCGA-V1-A9ZI	0	1640	0	1640	0	1640	32.23466078	0.010733604	10.24584911	64.01577998	16.43400048	93.84517331	4.087943318	249.0936156	40.97917448	27.76206986	118.6345417	51.55956912	15.83226961	21.22059036	10.80472094	64.88877835	41.73323008	4.588149003	0.0200579	2.699086844	153.9601836	3.453498169	23.11743061	44.2167958	5.98591752	33.09417366	23.17166513
TCGA-J9-A52E	0	323	0	323	0	323	38.09895882	0.031097342	9.524427566	84.32821924	21.21074009	87.17913784	6.808827767	330.0734741	46.90799139	27.955525	114.6731673	47.10074146	10.82269963	16.58637962	10.47193993	84.70593077	58.04928783	8.268970831	0.007263955	4.992628713	128.4148477	0.768575557	39.2616148	19.9801189	6.064161395	28.45310341	24.06902579
TCGA-J4-A67L	0	770	0	770	0	770	13.75558017	0	13.9519555	78.07428733	8.411145899	102.5169516	5.006005842	225.0664155	26.07702102	22.89978943	83.58927103	41.2111811	11.31197807	8.089181913	8.702596969	52.67060443	48.84800102	4.349020311	0.035558025	2.551924116	151.0180064	0.387628794	37.32647228	27.51267806	5.120872269	80.00226549	11.79676231
TCGA-ZG-A8QW	0	94	0	94	0	94	33.81454156	0.020371098	14.02125655	105.5384039	13.47549818	121.0931387	8.423664753	291.5084134	38.32548044	38.77098412	123.1528863	56.09301716	21.1297028	12.33818182	12.6493373	76.8589292	56.22586946	9.102946032	0.038067498	5.910627842	195.4747356	3.203930613	29.56207908	33.57571642	8.000652847	61.06905294	25.93028068
TCGA-HC-A631	0	54	0	54	0	54	29.6326222	0.026733287	7.328284673	95.21945823	19.29267924	103.7779907	7.38368882	260.3767616	37.34444118	35.95554362	166.3018957	49.85075965	19.84350219	11.43866609	15.37553615	96.07619776	59.43203843	9.486997987	0.012489132	4.602250755	207.6584703	0.240260827	33.89080236	40.96076757	7.429950332	66.45310555	22.09065623
TCGA-M7-A722	0	1060	0	1060	1	559	4.54461954	0	14.51730941	21.44955095	15.05403455	75.04283803	3.079166877	142.0861927	30.13875729	10.22293631	70.25138503	38.01716443	3.149210769	7.618135783	4.932218874	80.19966671	40.81069184	3.222108222	0	2.369988896	94.27101814	0.16517346	36.53422672	19.20448571	6.978018697	30.59745097	11.58857821
TCGA-WW-A8ZI	0	449	0	449	0	449	50.13419562	0.007615414	16.96182624	70.67467138	17.70255896	77.85900843	10.32506157	304.4515499	28.09844175	40.59219156	122.1063524	41.48549017	19.10031266	10.54270676	12.79847757	67.30511326	52.28771861	6.709193214	0.099616525	2.504207409	147.8440296	5.899719151	9.840987538	40.26866666	4.496785594	50.41767191	32.0115074
TCGA-YL-A8SQ	0	2083	0	2083	1	329	54.47551564	0.026386469	15.0739079	135.9174169	47.92523029	91.91862746	10.93530878	312.169826	36.04836913	39.81377726	218.801751	49.67929706	14.03093964	20.70404103	13.90821398	89.34139599	53.79102286	6.330869866	0	5.376195444	150.8536917	1.944579802	28.55855162	54.68320556	7.357604639	61.2477962	33.19984789
TCGA-EJ-8469	0	2324	0	2324	1	1925	152.4523887	0	33.45542172	277.1249853	35.34830359	113.1375843	42.25487041	503.4009282	81.83299225	76.09423485	189.0989234	91.14144282	40.85889808	66.47173139	20.43399395	203.4852549	83.45581936	13.66434298	0	16.71648421	333.6664224	0.706081698	49.01168147	143.8111298	12.52841429	71.28161191	38.28851999
TCGA-EJ-A7NJ	0	197	0	197	0	197	51.49424104	0.02223806	13.77740915	143.9745592	42.77323895	127.6224909	11.47344706	291.3188139	43.54791468	44.74213882	185.0460206	48.31021177	29.97436812	15.25250544	19.07619187	71.88456318	73.62019928	12.35704834	0.034630245	6.982846886	151.3402704	1.185840443	23.5841962	48.76809819	6.30893764	57.74355272	28.27996818
TCGA-KC-A7F6	0	263	0	263	0	263	47.64010194	0.00810637	12.47192796	132.1375988	22.0033416	111.8167525	14.03978247	317.0343942	60.82756539	44.64157923	199.1760945	67.5630316	23.18148513	13.75894917	13.06863298	97.6251894	64.87587124	10.35740253	0	5.56650613	179.0201432	1.675656025	34.77359421	35.8120422	6.264061185	58.20053604	37.32943381
TCGA-EJ-5498	0	1720	0	1720	0	1720	105.890376	0.033377375	21.13443832	193.4370521	33.08418805	137.1692582	14.15646585	261.6607593	57.97561959	47.26501051	202.7117281	78.22670517	52.82989334	27.59604181	20.56461062	114.9113768	81.8404016	18.27146935	0.010395389	6.154954702	194.0212838	2.619767903	27.39942247	93.44708371	11.74013762	71.31918749	18.92546955
TCGA-M7-A720	0	384	0	384	0	384	23.51977353	0	17.1128857	120.6024766	32.2992801	122.380793	9.099418172	249.537405	32.68097009	39.77246356	147.9057496	36.9510086	25.17556548	16.15192632	13.07218228	77.64575281	59.54572434	12.08651182	0.006107756	6.992378428	131.0088433	1.280734132	23.76890972	30.86451114	4.99171305	57.25786696	28.50685331
TCGA-MG-AAMC	0	173	0	173	0	173	26.52918243	0	9.272480694	24.7054668	11.71610171	80.19005566	5.790463113	349.8008238	34.98049557	20.55317965	78.37254659	39.88864521	12.37426776	7.025586908	6.256587178	54.36708992	40.25963652	5.943082966	0.006449886	3.591884612	165.2757149	0.260568602	31.68302431	22.13567761	4.340352357	37.77059277	14.68301994
TCGA-V1-A8MK	0	508	0	508	0	508	33.60027113	0.007435023	15.03720065	127.1114773	22.31695823	130.0105821	10.94051779	286.9436484	34.65554791	41.37643352	145.226943	45.8649196	27.44474189	13.9237196	15.67828682	76.86704072	59.0237928	11.42940036	0.00694692	6.270421878	166.2807257	0.828580399	26.32780046	40.1054155	5.745289597	65.54799674	27.39892271
TCGA-V1-A9ZR	0	1361	0	1361	0	1361	40.05437041	0.059023911	19.08047379	112.541772	15.96297441	129.3938292	8.522715069	253.6854656	40.45698979	48.20879137	173.6693905	42.8064917	22.08752404	15.50758617	16.20063616	101.8312898	51.15848829	12.34527123	0.009191506	8.163228341	181.0022361	1.326168197	26.3888493	45.83637242	7.171342086	64.07938578	26.32222619
TCGA-XK-AAJT	0	1434	0	1434	0	1434	15.80556431	0.011122655	9.684769752	69.05566306	14.1107893	89.97618322	5.916557233	170.9391536	27.42588432	27.22020188	76.60432456	37.72859301	14.61703764	9.096480158	9.748545191	49.68218206	41.18110239	8.154739262	0.010392459	3.91568515	104.9357159	1.259533198	18.40431346	22.65629575	4.560943478	55.19143199	14.58360086
TCGA-V1-A9OF	0	1184	0	1184	0	1184	41.64922281	0	14.37329309	129.3202488	37.85659293	115.0086668	11.51876556	338.6203059	40.62998197	40.56780436	156.4350102	47.1884976	23.14163456	13.16452633	13.43848171	100.0151496	54.19213124	12.70770105	0.041980811	6.952785775	186.0795299	0.387652681	34.11597292	43.68195118	6.94385286	78.05485917	30.72720798
TCGA-KK-A8I7	0	2002	0	2002	1	1088	42.98700377	0.007228234	14.83243541	136.5107137	17.77903112	124.909632	11.63159705	260.7623559	44.73386679	37.61857224	179.6382559	56.912302	24.31413193	15.01004692	15.23525564	69.26956331	69.01141029	8.93079423	0	5.452863741	152.5403869	0.753565009	23.19059247	48.66258408	5.295681866	46.32428025	23.33857753
TCGA-CH-5746	0	731	0	731	0	731	97.75209198	0	17.70556693	172.4668968	26.64417025	127.9455136	14.3118443	311.1183859	56.22707249	49.83055103	217.3288488	62.90423275	38.0201996	20.24506241	17.16458921	107.916843	74.15576042	13.57115046	0.016392773	6.753416697	194.9007724	0.546619667	27.55373323	60.41842219	9.773595203	75.81345755	32.4197658
TCGA-EJ-A65M	0	230	0	230	0	230	31.24026218	0.014193196	12.50033754	71.0057804	26.84406361	124.4146612	6.66758292	275.3162903	42.28212865	31.09284672	85.30757743	42.54078024	9.526177565	12.01141626	10.22276196	77.84527439	65.3210969	6.242621489	0	5.202562555	146.944529	0.395432615	36.72436554	32.98775203	7.695394037	66.57373818	28.2730295
TCGA-HI-7169	0	2684	0	2684	0	2684	5.2155092	0	6.475335245	18.92071922	5.675096136	69.39922235	1.499938339	58.93699363	13.4328221	9.091176747	57.15756136	11.80820502	6.69751992	4.39017865	3.661595546	21.33810734	19.81108191	4.527165019	0	1.610138178	42.76961105	0.380695367	14.52960279	9.196310866	2.531403331	11.76369793	4.110993844
TCGA-KC-A4BN	0	1815	0	1815	0	1815	61.11754895	0.081968244	16.02741305	186.0498589	34.68429859	124.1357989	15.81055589	306.9889432	60.07500877	42.77111352	216.57963	86.75201246	28.45916005	13.14010146	14.38415894	91.2365168	104.9828995	12.4400844	0.009573384	3.805263866	187.4604837	0.791926173	21.48900463	56.78233098	8.683049906	129.5943637	32.96410431
TCGA-V1-A8ML	0	448	0	448	0	448	31.1584543	0.030262	11.78392703	88.41039656	13.35730671	109.8868361	11.91238293	309.7993582	33.24698292	30.97714376	137.8786036	56.11388325	18.00911927	10.08503227	14.23188345	67.06102819	56.09983617	11.52369457	0	5.502415782	180.7042145	0.61194271	22.58705821	29.83900045	4.756860879	47.72368243	30.02097774
TCGA-V1-A8MU	0	1876	0	1876	0	1876	38.29003891	0.017511102	13.07034665	118.2158586	20.39367597	129.9985605	12.24980388	319.5569545	42.60604035	43.09822338	156.7218312	54.01094119	26.20669811	14.32808438	18.26028075	95.3715076	68.96515995	13.17237196	0.01636151	6.384879881	202.5120819	1.463615575	26.47812385	43.74621191	6.271042257	57.18623209	29.53430561
TCGA-HC-8266	0	473	0	473	0	473	52.17565165	0.10346912	15.08827292	135.5742247	24.96104524	117.9557276	12.00345649	286.5824574	47.69968921	50.53078219	144.3050193	47.51460123	30.03845984	28.98354862	20.23091727	87.39098733	65.45525592	14.64397016	0.01381092	7.047864582	197.9914616	2.178648527	20.90141221	70.56681492	6.990589262	80.63950384	30.85327488
TCGA-KK-A7B2	0	1099	0	1099	1	692	14.94295945	0.016017895	12.13892694	51.54788363	12.92146667	107.1608921	7.165555306	234.3487504	34.5388326	27.35484219	95.93086147	45.80193272	13.04847228	9.821815172	10.00801485	80.64508102	51.47932224	6.262980368	0.007483164	4.012390135	144.5445704	1.381997688	28.64560024	26.25697031	5.911452563	59.83947754	19.20947816
TCGA-G9-6379	0	1778	0	1778	0	1778	6.921272397	0	17.90982689	27.06500723	9.231848225	68.7555643	2.383926784	108.7818021	21.59287735	18.214258	56.32085751	31.3150799	6.931305822	7.745632942	5.549358409	52.77942744	40.32815856	3.418316197	0.092227269	2.07087141	113.4283303	1.310201058	21.99209918	13.3586926	4.38661054	52.26366221	10.62430039
TCGA-EJ-7792	0	1396	0	1396	0	1396	64.29208638	0	18.40786632	183.4016294	29.28508779	146.6237016	12.80410135	258.4878454	37.04659406	46.22045308	169.2024781	57.59289919	46.96371354	22.51096412	15.26724562	75.73751677	54.10168454	18.17458642	0.006014064	7.308430757	172.8982879	3.702275276	28.64348779	52.8709975	8.375679359	63.02291164	28.16250027
TCGA-YL-A8HJ	0	1611	0	1611	0	1611	50.73822219	0.0064397	14.65602975	121.2172883	21.84931245	101.8677945	10.22081096	229.0449527	38.91296764	37.74693933	159.6866009	41.77018338	25.39387797	13.67789844	12.58597191	84.92394104	45.54350172	12.16956518	0	5.331350418	136.5970096	2.39605343	24.33372642	40.86386907	5.281311327	44.0252407	22.28039153
TCGA-CH-5748	0	31	0	31	0	31	83.15902803	0.030664195	18.69589193	216.5394159	96.17229452	123.7419237	16.31746774	315.7077132	47.84622218	45.51057487	236.0872243	65.22883419	29.59417173	23.99390794	17.00070303	100.22021	72.38106809	13.49735062	0	8.481946408	187.560306	0.633855145	28.80832919	74.74199831	8.801888054	72.85587954	36.67443874
TCGA-XK-AAJU	0	1576	0	1576	0	1576	19.04910533	0.017368685	16.59596581	120.429088	19.44567438	149.1919165	10.78345353	288.2791066	38.93174551	45.03908046	146.5193542	51.04344593	24.10704878	14.59583734	14.41070722	89.0543142	57.05207576	12.74572802	0	6.568128366	165.8251776	2.435130084	24.04411724	36.0147758	6.267521845	67.1297393	31.12498828
TCGA-YL-A9WX	0	1518	0	1518	1	1506	82.39823806	0.011003148	14.58071153	148.3251235	21.63074311	153.9023644	14.06102182	321.5021419	41.53584813	52.79007993	187.5986652	55.09906938	32.15408068	17.91923652	17.24002037	99.15648425	76.05868728	11.19533833	0.010280799	6.938449946	167.8587639	2.086555842	25.18520862	42.40970042	11.16955448	72.81396829	32.39698764
TCGA-G9-6384	0	765	0	765	0	765	160.229174	0.060292381	19.43483079	224.1045865	31.92549248	127.3292569	14.86274196	261.408716	55.03011626	48.97173854	226.2479818	65.93115719	49.49929598	21.737596	17.81013115	89.60389603	84.01497023	14.27398446	0	6.159901947	191.513982	0.453198216	18.04120234	70.3948883	8.530830901	69.99079313	18.28319923
TCGA-KK-A8I8	0	967	0	967	0	967	83.6157495	0	22.52718807	190.3815002	22.75920146	132.0134714	13.83985021	393.9318402	66.01341766	49.63461208	246.1739301	83.82945679	33.81504785	30.93277723	16.41959049	119.1598356	75.4779174	6.866458256	0.009160199	5.442580357	298.7935188	0.616770639	38.90966229	73.23192381	6.52156179	75.15347959	37.11916391
TCGA-HC-A6AO	0	530	0	530	0	530	8.421825395	0	16.0728592	77.40286068	12.71881436	78.13427342	6.561475584	248.408443	41.10251161	19.96516456	68.76333999	63.67079563	5.304940861	15.29449762	6.771192455	81.02885477	58.05827574	4.71121106	0.012546018	3.01288051	197.5342093	0.555116899	43.69828078	50.75270863	6.509405872	77.84091418	19.83545183
TCGA-VP-A87C	0	1690	0	1690	0	1690	84.77947955	0.180077	19.3852469	166.4470532	19.67556965	118.8895256	13.27478432	347.3192549	55.24125484	51.73377453	170.0856098	55.11479374	35.00568213	19.39062302	23.51902415	97.4271157	65.23334392	14.34042861	0.038239787	6.649864172	194.4793586	3.516366049	23.87827899	52.11046136	10.35282208	54.96743069	27.01980778
TCGA-KK-A8IC	0	2051	0	2051	1	1060	64.27800082	0.021644995	11.49230514	174.0163433	25.51056353	90.58954192	14.0629409	300.8048083	46.67697359	40.00352423	133.9902195	41.64336044	27.38631874	14.37824502	17.64220834	76.62806579	70.98713775	14.92819215	0	4.619469894	187.6315766	1.491401861	35.0222666	55.34886496	8.060470961	63.88208379	28.34883617
TCGA-EJ-8470	0	1159	0	1159	0	1159	60.11004631	0.097387881	17.53482209	170.0034942	38.09943376	118.7925411	19.60381481	438.1482681	41.14074676	63.64292584	171.587778	72.32997811	44.08283137	17.58391948	22.80631901	124.9397005	83.34821481	13.68499082	0.011374302	9.524920738	237.7085067	2.943051229	31.64309445	38.54849331	8.075697151	156.4968669	43.24346607
TCGA-KK-A7AV	0	822	0	822	0	822	28.04003428	0.045617608	13.6718054	130.281028	24.49504743	122.2687828	10.63240408	297.3900126	37.65004375	37.58839508	138.6715803	55.67721124	21.4455507	13.8416638	15.00752218	84.51498976	62.1249383	9.099786644	0	6.670865999	167.8368195	2.082700548	27.83485164	42.11989718	7.731774263	71.60342542	36.90167426
TCGA-2A-A8VT	0	1373	0	1373	0	1373	250.2548585	0.0254425	24.44792845	213.7661081	34.18723493	171.535852	17.90494884	433.6756532	73.9193918	70.9588854	252.8569744	95.14939897	83.48030451	28.58800936	29.34806161	126.2849651	111.189691	13.14484886	0.00792407	9.957609822	206.359415	1.402448539	33.63378392	103.7087711	11.03571361	54.8471748	23.81927642
TCGA-YL-A8SA	0	512	0	512	0	512	79.48905612	0	14.06081371	169.1171947	14.88115883	151.6627266	12.12242649	301.6909407	52.0730107	41.75152718	196.5962491	50.44139537	17.37208487	15.21258825	12.83926832	89.08188422	65.50638751	15.57888339	0.008874312	6.815953533	165.7754004	0.136576316	12.92249104	47.19265155	6.594980004	58.51258486	31.95590912
TCGA-G9-7519	0	849	0	849	0	849	38.6332029	0	8.496159316	70.55047665	24.1294143	113.9958118	4.851092368	172.4197984	27.27954418	22.17413874	88.83781054	35.3906319	10.03986452	6.601583461	7.221835271	39.70637268	40.31903979	6.594598268	0.013171128	5.298931015	117.0867912	0.971292969	21.77571177	21.19319334	4.829860761	63.18450901	19.20209843
TCGA-HC-7231	0	939	0	939	0	939	62.01812109	0.099498892	21.56740602	192.8921971	23.91718085	146.4661861	11.1387206	290.1990688	60.15364077	42.29358294	208.7280433	54.94882108	23.76473012	19.01598502	15.90633895	103.5340571	68.1025393	14.38126463	0.03098895	6.094646308	183.2550001	1.621535642	29.38059531	55.75031868	8.002923823	83.19222472	23.40027221
TCGA-YL-A9WH	0	427	0	427	0	427	151.8361436	0.006839235	9.968585474	174.5769785	21.00654068	108.9725642	10.61275861	310.3641745	45.28026668	29.12919341	125.0449764	34.57226944	15.70189455	15.84513685	15.92546283	85.96721463	71.92771026	11.24096728	0	3.796796097	159.0008357	0.430265095	30.37418408	40.79238432	6.643522081	34.65565514	33.24237424
TCGA-EJ-7317	0	771	0	771	0	771	45.10656448	0	14.29436834	131.8255106	31.632548	113.4927236	8.522373206	165.8966572	37.35779536	26.24306877	158.9688343	51.18191937	20.06699426	13.82608117	8.485375078	50.90383218	54.89432795	10.96578158	0	4.189908573	112.8387241	0.616303617	18.01087099	36.34697524	4.394009549	54.08307131	18.36634473
TCGA-G9-6342	0	1696	0	1696	0	1696	83.49016539	0.0192712	16.76154946	149.8274548	20.47845679	158.4642447	10.65545518	247.979646	46.81853573	32.17989652	186.4139643	54.68655993	31.59973739	14.15665236	14.38812367	70.20411087	76.71691057	13.19648803	0	7.38077298	184.9765485	0.611961308	23.09025998	50.32556909	6.684782887	68.56086812	25.61087131
TCGA-EJ-5522	0	2079	0	2079	0	2079	138.2714149	0.052113937	23.05251916	236.390408	45.17329788	152.4665013	20.23968944	391.9131492	60.02050303	63.78960866	250.0453954	72.38474214	60.43997116	29.28302355	26.99450203	122.8038652	88.48738717	19.46428735	0.027051494	10.02449094	252.777179	1.582033127	33.19897317	99.25252585	10.73237999	73.81372813	33.62140903
TCGA-HC-7230	0	1001	0	1001	0	1001	123.8243759	0	14.73071324	206.8328141	33.78819942	158.2812969	21.58964729	351.2382127	71.05404965	47.91898947	307.3065466	87.25064835	41.29261941	21.60079495	13.43824482	115.6158714	87.71599792	15.46760193	0	6.071509063	215.8290003	0.505752616	33.04432833	68.43960701	9.822815622	88.56014574	33.19028473
TCGA-EJ-7791	0	1118	0	1118	0	1118	58.44813513	0.023702915	19.66774295	194.076307	27.46488339	158.5678929	12.73902946	245.7903958	52.17601038	46.6183416	232.9906633	60.73498246	51.47448679	22.77507762	16.85738083	81.79170465	64.84136911	20.12122473	0.017717467	8.03274059	167.5268513	3.391371772	27.23605208	62.33734796	8.250852124	56.80428601	26.40975694
TCGA-G9-A9S7	0	728	0	728	0	728	57.22579121	0.014510987	7.368155742	121.2854848	23.02865798	83.87751328	13.03998108	422.5732157	55.43780567	49.07980042	172.328361	69.27241805	25.06756139	15.02652421	14.87996479	110.7894633	66.44693808	7.877284538	0.013558349	7.269836168	278.6970675	0.76944852	35.43437094	34.37764247	6.99497766	40.04844547	32.35301064
TCGA-HC-A6AS	0	44	0	44	0	44	13.80071817	0	12.90754307	52.94489791	10.04754654	104.8275953	3.338993109	199.7550146	31.83309281	20.25636454	81.50095281	41.79576722	8.26225	8.718663345	7.997615999	61.62067472	47.34277352	4.555339752	0	2.909268863	143.8734033	0.736255689	36.40934154	25.94087439	6.450255588	70.0373485	17.28224462
TCGA-G9-6354	0	2066	0	2066	0	2066	34.01924098	0.006990951	9.450466901	52.87211271	12.58173263	102.8659525	6.727854592	193.4518637	34.46716191	25.19780144	91.59667758	41.15196838	11.74928972	8.054124085	9.045992166	61.46240686	47.29716658	6.477047235	0.013063998	4.097384971	130.6329423	0.213621891	30.15496358	29.51345742	4.421090574	55.54011834	17.66626478
TCGA-VP-A878	0	3130	0	3130	1	98	38.97084182	0.022891928	13.92808005	136.3183012	21.0675315	137.2383037	12.61540133	309.5904031	46.72554361	42.61283472	156.4721811	51.26215008	24.99710839	13.4700386	14.63401022	79.08818855	70.55153356	11.39832126	0	5.815475667	159.9574577	1.44016089	27.13383761	40.66533067	7.537444085	53.15860526	33.92667158
TCGA-G9-7521	0	942	0	942	0	942	87.23213581	0.036334142	9.197387024	123.0066398	32.59483678	124.4576294	15.82714183	327.2833229	52.22626439	37.712641	161.7663147	55.07544872	24.66430717	34.77241483	22.1711421	82.90158527	66.3125304	8.843758681	0.014549498	6.847454639	189.4859655	3.368097726	32.55075549	78.61994575	9.516528792	55.46767881	19.60013341
TCGA-YL-A9WK	0	2136	0	2136	1	1009	46.90093286	0.03411576	9.080632627	89.04186491	25.05745683	101.7076538	12.60120448	265.79364	42.84777232	35.41127488	157.0392743	58.34271971	16.27595783	21.90027363	13.54593128	71.60746596	57.73759638	7.553950226	0.0382513	6.057949616	188.755356	2.587784574	24.78948353	65.63824344	5.794749732	39.85342443	34.08050945
TCGA-XK-AAJR	0	1124	0	1124	1	131	33.41571431	0.015948115	14.55997442	184.6301485	22.37888407	145.0244892	8.299342742	309.6458147	50.95405647	35.58074033	216.5942975	56.79342588	17.58222339	16.75624576	16.01790103	75.25929311	73.42514842	9.370436097	0	6.920398428	205.6722687	0.621100795	25.29918882	30.56942459	5.48363149	48.88456607	35.31919633
TCGA-G9-7510	0	1185	0	1185	0	1185	35.09393108	0.015487036	9.250612366	127.1757991	28.72199759	107.1422405	8.636230339	175.1875488	46.21923325	32.66512709	143.3064942	48.59339783	19.0299716	14.41170113	9.92023151	67.59323053	53.5333199	10.33927066	0	5.092665308	135.0322271	1.447545589	22.20606317	33.68505654	7.272609162	70.50976931	17.36148992
TCGA-YJ-A8SW	0	148	0	148	0	148	134.2642178	0.006462593	20.19366976	175.4120179	163.2532049	95.33300028	22.35010434	398.4936559	52.90768772	45.31969546	165.3714322	43.45802648	14.02807382	42.90560255	14.80541768	93.8756135	58.8355134	14.86722804	0.012076656	6.387862775	127.0362199	1.277791681	24.03626906	45.04312271	9.057259552	70.76816994	28.36944282
TCGA-FC-A66V	0	524	0	524	0	524	5.736903346	0.006785585	14.9260843	50.04207483	16.49006795	96.98372682	3.267778787	167.6503891	23.88003495	22.93002126	71.72920591	33.4480385	10.54334793	7.956934454	7.975510379	57.46738156	48.67203523	4.775228063	0.019020349	2.835103904	136.56175	0.59764598	22.65737488	22.61169192	4.266483987	47.45975823	15.13861895
TCGA-EJ-5516	0	1889	0	1889	0	1889	109.1455597	0.017451673	20.12502977	216.6053835	35.25617396	138.264387	20.50268858	278.0158957	42.65155787	52.41469988	178.3840957	72.11018417	37.36793187	31.27553232	23.89422252	105.2748329	80.20504746	20.47075822	0.024458973	6.987717755	227.1354779	1.584123661	32.92052746	114.6700379	9.080440518	72.81340751	17.99309058
TCGA-HC-8258	0	847	0	847	0	847	66.31498311	0.234988967	16.02387026	111.8443864	36.7583993	83.15422449	12.14569488	150.6285209	11.60251292	34.63849006	37.65898284	19.63957917	71.22792374	15.68532316	22.12102502	50.80597991	26.43525268	23.15729516	0.034667698	6.291837997	85.27300329	3.090076823	6.025508196	34.9110719	13.90729744	36.27319761	18.14504444
TCGA-XJ-A83G	0	1461	0	1461	0	1461	24.16744183	0	11.60337792	92.31812443	22.49459432	112.6198256	8.688784046	269.4709784	32.43508486	25.39945538	134.4247205	45.00664789	14.71781562	11.07596658	8.394095641	59.56057333	53.85012438	6.711924914	0.009328243	4.094055627	138.157745	0.376851168	28.47194667	30.04246869	4.748912653	43.82636268	28.19871212
TCGA-EJ-5497	0	405	0	405	0	405	88.26039943	0.016988587	20.52159594	207.8950057	48.13066838	132.9184183	17.42537704	309.801168	59.51458712	48.8340315	196.8500082	68.60430872	43.06707124	25.2840957	19.38621222	94.35704937	75.0982457	19.90482856	0.023809943	6.983032845	187.9430746	0.671800811	33.6619317	86.25419563	11.06870958	74.79982976	22.33611544
TCGA-YL-A8HL	0	1565	0	1565	0	1565	71.53841648	0.016190034	10.34915571	117.2437113	27.69191874	74.23132327	16.4980053	354.3780383	62.547529	44.12836871	332.5710844	63.66561136	38.2505828	18.65219071	19.42719608	90.21460409	79.97943459	13.20750022	0.022690753	7.656927521	208.4433563	0.218257729	27.31819863	61.01543572	5.709425863	62.69244202	40.3981945
TCGA-EJ-7330	0	191	0	191	0	191	99.37420665	0.032106589	18.84735875	232.0759649	108.4162379	149.7700125	11.14662977	327.0920648	57.84486477	51.28661234	249.0960479	69.42298375	41.16057815	25.62867121	16.78499197	93.78708273	89.71775001	18.9518113	0.017999286	9.750384165	157.7792265	2.723935166	20.46820899	76.45758877	12.0772363	57.20162882	27.68754305
TCGA-HC-7821	0	956	0	956	0	956	123.8315785	0.056128937	20.2597146	141.1036849	22.20593912	152.1494639	16.17504199	268.6904581	46.09367797	28.29837325	167.6990284	44.74393516	29.82573743	19.05649557	14.91294604	69.43980557	72.45536611	12.29880297	0	5.464751496	134.4301896	0.17935971	25.67813609	53.84578264	6.717311568	41.97176792	21.20829092
TCGA-HC-8256	0	860	0	860	0	860	44.21187669	0	13.30187166	176.0510127	31.87126093	121.2250591	16.61596186	304.4798126	46.58430218	35.02741284	193.5827088	58.61241716	31.06390448	12.99418057	13.44904021	76.18945192	62.62987211	13.4370098	0.006819821	7.115764911	191.0909107	0.393590859	29.40213009	53.49345535	6.504826394	54.13010746	31.66164889
TCGA-V1-A9Z9	0	540	0	540	0	540	39.69098076	0.018901669	14.96359021	116.8763783	19.19546675	119.1663861	9.905770937	278.7582187	39.75171143	35.71122693	155.0302276	51.35901191	17.55253305	13.03883976	11.6822268	65.44830581	57.79894283	10.7602104	0	7.019873444	170.5345504	1.528879512	24.98711497	38.08411382	5.063854103	51.82123555	31.57940607
TCGA-V1-A9OY	0	1067	0	1067	0	1067	53.0444366	0	13.19043474	129.2817146	24.81624272	146.8543757	10.73396761	342.1266178	58.75166217	40.83572555	176.8996247	41.63317556	16.79169909	13.78230177	15.55753813	106.4143445	64.52739589	13.65050333	0	6.014101453	194.7596333	1.074731801	31.69274489	35.69429419	6.413607497	70.40351812	37.1383553
TCGA-VN-A88R	0	784	0	784	1	512	27.49164857	0.019374521	13.51066308	99.09815028	19.51019946	128.660651	11.43420873	363.9378714	47.36337019	29.31181305	162.9427422	55.50676331	8.963688924	10.20365248	11.60085516	65.65584599	72.132868	5.864629593	0	5.6214728	183.4076324	0.278600272	43.08029906	33.32445805	7.150224504	55.43691415	34.31381078
TCGA-XK-AAJP	0	1259	0	1259	0	1259	40.81897221	0	12.22998775	171.645258	28.08168876	134.9576916	13.24324365	283.1273323	47.1570364	37.41873649	185.0670908	58.03669627	14.03673467	14.78545562	13.62171443	82.59858461	58.20440443	5.438946529	0	6.293151137	133.7770599	0.389860823	36.93549278	37.10099397	7.350204343	59.29660952	34.83273401
TCGA-2A-A8VL	0	621	0	621	0	621	39.47041724	0.007271655	11.03528791	84.15725963	25.8238032	100.632765	9.22384932	289.3052678	35.05896991	35.16903552	138.0095339	38.65058796	20.52919894	9.900180036	12.31190415	66.16089227	58.1018409	7.753764934	0	6.639007558	143.5582177	0.091493849	24.58280729	30.87925354	4.784143108	57.16510344	26.57638181
TCGA-EJ-5496	0	595	0	595	0	595	130.0487085	0	19.17387347	204.3344973	41.76514407	150.308341	19.38406751	310.8312978	68.56719699	47.5322065	213.045377	73.02737073	34.44525013	26.02041614	17.45252554	110.4162326	78.55432547	15.7978806	0.016980146	6.41537818	203.5983824	0.212327108	37.43983357	55.66490145	9.257143631	67.33411145	24.15603954
TCGA-TP-A8TV	0	610	0	610	0	610	38.70676747	0.015899474	11.48118312	162.6379743	28.61455657	116.5494972	9.164406333	244.9800535	45.6535816	31.23223357	150.1366497	40.86964691	11.25802745	11.33219132	9.213501941	77.39169407	59.91239511	8.322584346	0.02971137	5.412817413	131.9693615	0.385813279	30.67735523	30.4432555	7.983036388	52.54982258	39.59282163
TCGA-HC-7744	0	531	0	531	0	531	95.24943399	0.022786964	20.53582968	294.9837659	29.82873515	165.1021938	17.38095096	376.9152448	75.65630424	47.08759644	277.6364799	64.51260083	25.26035903	25.99429053	16.77135557	135.2281519	85.36643702	14.28800521	0	9.27091274	187.0762923	1.488169247	28.3858449	60.79698179	8.47189086	61.81902167	12.67924849
TCGA-2A-A8W3	0	863	0	863	1	198	73.81113971	0.006823364	14.4306604	179.5286485	27.37864102	108.8835569	11.16264185	305.100407	60.70581713	39.44251833	256.8047087	46.83213854	27.09915443	14.76777907	13.50029971	110.9935497	85.92297608	10.51652183	0	5.992145587	194.8951633	1.128358291	24.58755558	53.97467324	7.262316075	50.09475548	22.6422235
TCGA-EJ-5502	0	1171	0	1171	0	1171	70.3028827	0.009558462	20.21508959	184.0990279	28.19344459	180.2879331	14.88120228	286.0645829	58.24250097	47.97019146	230.811416	61.78878907	40.0063598	23.3006366	16.51096018	97.65153655	71.37098282	17.0370674	0.022327389	6.683812669	160.8064207	2.45688426	24.91673555	61.1031581	8.919114199	100.6714507	28.0605314
TCGA-J4-A6M7	0	512	0	512	0	512	130.2416344	0.007368824	23.91690939	165.6089463	21.22574707	124.075596	14.97740592	379.6148068	62.08334271	52.59338681	234.6124778	58.7831159	37.24473404	19.0867417	15.11949793	122.7985446	62.35509214	15.30069148	0.006885068	6.913021934	223.1744975	1.47021845	32.63862766	60.080433	7.050522381	67.13739723	38.38087607
TCGA-KK-A7AU	0	1775	0	1775	1	207	79.73610306	0.014534958	20.14012668	124.1338577	17.97713164	175.2839584	6.170483435	405.6199849	71.62378775	44.41103898	301.6538186	78.84360414	28.78463404	21.05236347	14.03564087	116.0831376	88.29257485	15.93130452	0	6.11506398	278.0742697	0.169819593	27.15941678	59.45485262	6.715146682	67.65692994	46.25896153
TCGA-XJ-A83F	0	1127	0	1127	0	1127	31.69475019	0	16.25109118	85.90471485	19.05340466	133.0454332	5.751955807	287.6039796	53.12402558	30.56378013	111.3076303	55.15275312	10.45183458	9.896147626	10.01565268	90.57259907	58.33420383	5.804263211	0.022944642	4.38589119	179.2541546	0.205986525	28.8640224	32.79339057	5.788227676	59.82091492	26.05146909
TCGA-CH-5767	0	458	0	458	0	458	104.1310282	0.00534368	13.1084809	104.2179445	80.86174732	97.37581395	11.92926641	165.7631079	37.34419463	26.3618809	150.1665439	54.26022829	18.85661551	19.73575578	10.39750447	65.98552837	66.28433641	9.283323885	0.004992872	4.19656967	110.4613655	0.307362638	24.03379371	70.15722563	6.943744456	53.08607974	24.84659153
TCGA-ZG-A9LY	0	370	0	370	0	370	50.20688269	0	13.40699748	161.0568281	19.26428307	126.4983025	11.27985483	241.6984099	56.88813827	45.92661447	149.1794002	51.54408851	20.19744551	18.48938407	16.28069409	86.44265472	69.72917815	13.29911397	0.151825695	8.24048508	190.2444173	0.914325126	23.40121371	42.99708611	8.343461516	44.90637635	24.96387387
TCGA-VN-A88L	0	746	0	746	0	746	70.50869855	0	12.85888281	108.6378878	13.70681628	115.7544161	11.04436865	305.6413609	42.5338709	35.57839659	121.9991484	41.97477124	23.67612224	11.95190965	14.60601712	86.41612322	55.12099027	9.161084374	0.021220147	4.598061914	183.6062457	0.312972153	32.63176986	37.72004519	3.987299015	40.97972257	23.10961417
TCGA-V1-A8WL	0	1948	0	1948	0	1948	44.42083106	0.03077269	14.11061746	126.5456536	24.48154593	115.7095138	11.17105487	356.4093572	35.36254988	41.21772288	132.7777557	51.17320235	27.64070911	12.14172971	18.42572146	81.4839545	56.3060304	10.77295631	0	7.559569644	197.8123346	1.917512172	25.65737599	40.06009831	6.636456405	78.72165132	36.7930875
TCGA-J9-A52B	0	422	0	422	1	57	75.52438071	0.009525628	10.85324202	104.1351145	16.44823268	122.168065	8.612467698	310.9701354	73.83334733	36.10914016	157.6002097	47.45868584	18.97881415	15.78398504	10.16737286	105.4274972	75.1782239	9.532708705	0	5.067039308	177.0974953	0.633513679	30.44821944	36.24129364	4.600481083	53.73321409	29.65602103
TCGA-HC-7745	0	721	0	721	0	721	46.81913923	0.08575479	13.59047017	90.28714439	17.96731149	88.34791397	8.126468063	203.4360851	33.08049444	34.25847665	103.0015752	36.63750138	27.14561573	15.51738135	13.34769437	64.576587	49.92176283	11.55091771	0.103017913	5.402852451	124.7363765	0.803736734	20.96229334	36.32292497	5.380728747	42.71669341	19.30876716
TCGA-G9-6363	0	1378	0	1378	0	1378	90.09593252	0.018415695	12.92975395	100.6942077	20.16034852	111.6805318	13.76656683	307.340542	39.15449496	41.01169148	71.51562987	62.50756225	23.43787031	16.09414174	19.81617317	120.6030386	67.23361296	10.49587835	0.017206717	9.332915538	344.2230195	0.926844269	49.1817283	59.89181361	6.477525766	89.49812999	26.91157414
TCGA-KK-A6E2	0	5024	0	5024	0	5024	127.4368627	0.015099	25.45986425	173.0898192	20.05806237	131.3073594	15.48720769	306.7498743	70.71690606	48.35481691	240.0335607	60.02459803	22.73451302	22.0840722	15.04617539	116.4477106	67.03728055	14.77690783	0	7.608233217	238.3517704	0.420668973	30.63549084	62.67950732	7.319704043	69.29049686	27.21029307
TCGA-XJ-A9DK	0	275	0	275	0	275	27.50867462	0.049840684	18.35135471	121.4457848	21.90237513	129.3636735	13.40640426	378.8364376	35.83389036	48.22854786	137.0932521	51.70059723	22.68704698	15.77288272	17.94907446	103.4763299	63.3956583	14.70881695	0.162990362	7.809026958	190.26536	1.254216852	26.00933892	40.28799631	6.615731722	68.20089697	33.98206545
TCGA-G9-6338	0	2028	0	2028	0	2028	15.91991071	0.004793376	9.50272584	42.72105176	17.63304543	104.8557549	3.771858475	119.1649345	18.30648026	15.43209337	62.71414755	28.77633032	8.222873415	5.613248196	4.820512902	32.97976592	33.2204727	5.130415314	0.026872163	2.225259342	66.67304036	1.525019339	19.42279882	19.42844336	5.066793219	28.73243666	10.50019869
TCGA-G9-6371	0	1226	0	1226	0	1226	60.01356047	0.005587697	17.24696159	148.5575479	24.07779539	152.823128	8.200223543	261.7489882	51.80343504	30.70368663	191.28152	56.63941715	27.87626548	14.40261876	10.60292041	68.46511835	63.28914273	12.94797614	0.015662608	5.144791869	193.4809095	0.62270914	25.19768714	42.61061169	4.521469689	68.58634858	21.72093211
TCGA-EJ-A46H	0	724	0	724	0	724	45.24600295	0.028375911	20.17517425	152.1962426	20.98850841	141.1695167	15.99480265	265.9431469	49.62762674	52.14571999	177.2643845	60.85143156	36.21630374	12.46663285	22.09782025	92.24525278	67.8698409	16.64717212	0.02651305	8.361278178	130.1542706	8.568793999	22.00119573	53.09792273	8.877680221	57.66351129	26.55188009
TCGA-2A-AAYF	0	1364	0	1364	0	1364	54.22563989	0	11.53721826	142.8074249	37.04266377	108.7505536	9.585130597	291.7014319	33.94719701	35.41728667	120.2079386	50.76434092	15.61649055	14.654748	12.06404396	59.39667643	63.52095636	9.090471126	0.177628102	5.924547564	149.0249422	0.367025826	30.810357	39.83753023	6.724082238	113.037952	26.69950441
TCGA-EJ-7789	0	1105	0	1105	0	1105	72.89018657	0.252200338	19.1891354	143.3991596	45.25288741	93.35280646	25.85645061	341.1196563	43.62564679	38.66158544	170.9150274	59.72113386	18.52792665	39.26399332	1.7597956	86.58278336	58.09475363	6.024666076	0.192235528	7.38172443	182.8132421	1.240669243	25.94620966	101.6990604	8.648321404	42.96054618	29.92026442
TCGA-G9-A9S0	1	791	1	791	1	423	77.74332581	0.022119512	13.04370023	147.5903005	24.11201019	145.9746155	10.05174398	321.4960108	40.01322082	39.62223431	137.6161009	65.12722826	21.45769246	18.44838359	14.17222267	65.18017207	60.76647418	8.108623574	0.03100107	8.086586493	183.7387731	0.198795307	32.55930611	45.315992	7.135304218	23.28213582	17.29595067
TCGA-G9-6366	0	1947	0	1947	0	1947	26.48804753	0	11.14573311	141.4066465	10.09132428	112.5952084	8.77432003	238.1449534	37.40854906	29.66798511	151.7439431	55.77930594	18.13883947	23.57745177	10.29906092	48.97401439	46.95970061	12.34736709	0.004663653	7.221807396	157.3066382	0.753626711	24.74734944	37.23568885	6.740596147	47.91706732	17.75936987
TCGA-CH-5791	0	1004	0	1004	1	396	144.0494594	0.081629469	26.67323747	221.5613847	37.68268135	189.7257405	15.46189595	359.857748	103.5240436	56.86537728	221.8120806	92.76857454	52.56902217	25.8652039	15.88760943	105.931668	104.4813569	9.704214172	0.021791584	7.511403231	231.1709024	1.551105208	28.78763033	74.30447023	12.02898741	92.16779897	16.94015457
TCGA-YL-A8SI	0	1614	0	1614	1	1423	45.39894484	0.016448181	14.87809965	130.8726478	100.8998931	120.1328795	9.260648529	248.6728834	35.60365726	34.49992435	124.6322092	45.50868947	18.78586063	14.28367989	11.72798749	81.16923931	45.92840615	10.16121907	0	5.981410587	137.3760539	1.226949126	28.14467897	32.12988909	5.920367442	50.92963408	24.82016139
TCGA-CH-5751	0	1065	0	1065	1	365	176.6345085	0.161820177	21.52223159	138.8802441	44.46214334	136.1181202	25.6225605	382.2046004	60.3954604	54.26268333	366.4780124	84.88114106	43.00137525	48.88057342	27.34808978	118.4912939	67.19600456	7.944270995	0.025199465	7.616618337	197.9585786	4.686177933	18.69451375	91.585849	17.03951459	71.29055019	31.1819759
TCGA-HC-A4ZV	0	23	0	23	0	23	90.4459527	0.031100929	9.550216978	120.2041005	74.77538005	83.91847945	12.36702491	288.4987974	47.05955211	40.86689191	204.5290414	44.24242297	13.94198493	28.8185763	8.716378306	104.5989579	35.12226808	7.524418174	0	7.178985281	188.9852123	1.54664564	25.43830287	45.36937372	9.163419539	40.63576575	36.37716541
TCGA-KK-A8IA	0	1931	0	1931	0	1931	58.33213207	0.023414636	13.40591732	140.4178775	30.70491253	135.764748	7.194860408	401.2330173	64.97444517	46.58272781	179.7691735	51.27934657	16.3123894	26.53145931	15.94458966	102.7664132	78.39068189	11.67686161	0.02187748	6.793703598	204.3737643	1.052175142	19.09350833	65.81834406	7.755781254	66.70647835	36.87088409
TCGA-FC-7708	0	864	0	864	0	864	56.09346598	0.029051262	20.32784883	204.9579465	27.08936221	139.7108583	15.35058422	306.8886866	45.80421704	47.79319345	234.2347036	55.80703471	44.64565583	15.13351052	21.22552245	94.68590835	75.31511109	18.39402031	0.006786016	7.220977996	179.8174071	1.292411429	30.35673436	64.16079878	8.868363816	86.97405846	29.56449897
TCGA-HC-7078	0	1985	0	1985	0	1985	45.52160896	0.05968391	8.151375779	65.8706923	23.94470224	92.93718512	7.715012666	164.7284108	35.8668327	28.39566165	109.1832263	41.26080037	17.29746895	18.34986665	10.56253988	62.7680472	47.01843369	6.569528744	0.060835307	4.79632599	110.093073	1.082550501	17.39169809	52.3382759	4.786010537	29.70351754	21.50687875
TCGA-EJ-5506	0	1381	0	1381	0	1381	64.2387536	0.012535948	19.87813691	177.6947307	36.63512208	151.5950274	16.24175229	291.0972985	36.2365779	58.50540489	197.8247868	59.41545987	51.47582982	26.0963641	22.72992681	94.4133787	75.17994646	19.36298156	0	8.923453567	200.3440255	1.025248727	23.44277041	72.15615262	7.4822506	58.57160202	25.27045798
TCGA-EJ-8468	0	2347	0	2347	0	2347	73.51821298	0.029239661	15.5710813	163.8206195	25.22186366	118.1493964	20.77657635	412.7240335	32.80768471	54.94215114	144.2780094	48.4626456	51.3233288	19.6157346	22.68118987	85.29398785	53.14917223	15.55000432	0	9.728114707	204.017187	1.366489433	28.27348083	64.22356632	6.501234967	116.4684554	41.84238541
TCGA-KK-A7B0	0	1329	0	1329	1	606	9.655846147	0	7.485935676	29.5960176	11.34315313	93.56364723	1.67091115	122.3832029	29.00614984	16.62066735	68.20825267	28.25360313	6.04086642	7.52539596	5.100159617	53.06080079	39.63549994	4.057256046	0.005940226	2.803856217	94.40476393	0.959915204	31.88022549	7.06768656	4.008969818	58.36958539	12.48539669
TCGA-G9-6332	0	2657	0	2657	1	1180	61.56562892	0	13.66337301	136.5578323	19.12893941	160.1182306	4.457417692	264.6818412	65.15714233	35.24540962	161.6356125	63.83445168	29.42314457	11.69489532	11.56451825	73.09467323	82.16557957	14.38160398	0.013801108	5.328571562	230.203864	0.132750042	30.80329172	50.01645892	4.657081791	68.02156503	20.24140823
TCGA-HC-8259	0	924	0	924	0	924	51.26496121	0.006121422	16.37510586	137.5157853	18.5261424	120.3023171	12.7262103	280.3392809	53.90380581	40.61562401	193.6109652	49.27777006	32.12248262	16.45066911	10.74805252	92.26789333	56.34503495	11.32649688	0.005719557	6.879492741	184.7893815	0.308085323	35.13301786	39.98544503	5.377285786	78.58702845	45.85881167
TCGA-KK-A8IF	0	804	0	804	1	648	86.40195345	0.01004937	10.71281362	106.9338095	103.0232221	89.44473249	5.930809786	332.5707573	51.82554793	32.01300435	89.08651397	62.45764729	10.16530205	23.48883918	12.02480564	87.55138437	71.9013217	9.438369844	0	10.36081557	136.9255292	4.028137533	48.81041961	33.23783752	6.318611085	54.42829946	32.02665727
TCGA-HC-7737	0	1090	0	1090	0	1090	104.2895897	0.013056184	16.53633381	152.1519806	47.60308816	107.1500764	7.962177607	207.9488218	45.20311135	39.56084602	164.3410906	58.4113267	18.91170951	14.46917206	14.41415531	75.23632977	69.61484286	12.31477333	0.018298582	6.099037386	144.2492458	2.288134079	20.98309157	58.20203843	12.63497763	68.51201964	26.81877771
TCGA-EJ-8474	0	766	0	766	0	766	83.54064596	0.007078552	13.15637969	134.8037985	19.92797086	92.16249352	12.37106126	294.8046111	43.16343857	47.37741341	124.7674733	51.47178697	24.53253378	15.73958019	13.72536876	100.6619189	48.67461991	10.16167423	0.01984155	7.11993034	188.0726561	0.64889626	29.98609943	43.24620751	6.527677859	58.31315953	30.29654783
TCGA-EJ-5527	0	1778	0	1778	0	1778	130.2821373	0.017859875	27.58011395	215.9028825	33.9823521	160.995469	19.54408559	312.5036783	55.20047182	62.5069569	199.8555423	70.02200464	40.34720122	37.80259704	26.37033209	121.0633435	82.18084022	19.79666211	0	10.12217714	219.4223843	1.059382868	34.99926327	101.5342405	11.75030963	77.89733078	23.75245414
TCGA-J4-A67Q	0	975	0	975	0	975	9.177295812	0.008299985	17.56936379	27.66555616	14.98917885	74.2728868	2.547157838	158.1627952	22.35924632	23.63747018	49.63094897	36.15349191	8.526489892	8.447297042	7.266589899	58.31920388	41.96526774	4.186390611	0.015510193	2.857756722	103.0767761	1.849948468	28.89754273	22.69503994	5.49095233	47.66764866	11.02644777
TCGA-EJ-7325	0	1070	0	1070	0	1070	11.10192941	0	10.76310195	27.25344499	9.364730274	79.93361805	1.542819477	119.3042588	34.75548421	15.29546005	79.89369143	30.75471161	5.815800379	5.94651956	5.109871021	54.71726105	34.70219722	1.882950455	0.006046005	2.440737635	97.90179162	0.162834795	31.17923006	17.19301582	5.872886734	32.15586225	13.034766
TCGA-VP-A87K	0	1306	0	1306	1	533	91.93321203	0.007087607	11.78229136	127.3817563	27.25028905	82.01230423	15.39297905	417.8268111	96.90134424	50.62914788	297.0136783	74.92261473	39.87816596	18.77276566	15.16437273	113.8869121	98.35092392	14.10040906	0.006622309	8.198393936	307.4976856	0.165616516	32.46684012	57.78757313	9.661954596	72.33542248	41.53193695
TCGA-KK-A59Z	0	2628	0	2628	0	2628	35.9480983	0.064664508	6.373092249	64.89947156	16.02944923	49.90722049	7.461421596	151.0402184	26.31594659	24.15543193	79.98644234	25.47661166	12.59956306	13.13178228	8.094107569	61.41381386	48.35028626	5.202645178	2.334383039	3.411320069	80.2001706	1.68008414	15.4725889	39.41404042	3.921191891	57.0441371	19.56656947
TCGA-HC-A8CY	0	290	0	290	0	290	86.28235881	0.007003623	24.61975539	120.6426898	32.26718358	122.9528291	12.82428085	366.1522245	55.69441176	48.81705006	174.4877821	56.82747046	24.65029134	29.16472629	15.51140668	99.47474746	62.74983674	5.097329218	0	5.459535389	202.2050281	0.805681343	30.31365064	86.8341883	7.875381465	57.49139469	38.89577812
TCGA-EJ-5514	0	1829	0	1829	0	1829	67.49907397	0.045438251	14.25581147	339.9705047	37.36012873	86.96260302	26.05340112	377.9983047	57.7670771	60.24704097	205.4189074	72.73849851	37.86878106	36.94550018	8.075937544	113.6768877	82.96447283	11.59597357	0.035379385	10.47380096	243.6277291	1.442901992	32.66577312	113.8066147	15.99622509	44.63146536	28.73863792
TCGA-EJ-5519	0	1962	0	1962	0	1962	53.17257928	0.051192057	10.51768717	214.6810992	28.69660842	90.25014695	20.22629444	314.0752246	68.96745887	48.49323395	342.3265648	77.94122681	38.00222034	19.3804291	16.4805618	87.28232675	97.86249024	17.81867033	0.005314591	7.723694683	206.2402444	0.766799714	20.04013879	77.74134763	9.257106084	86.59937847	27.367525
TCGA-VN-A88K	0	776	0	776	0	776	118.9561271	0.007894571	19.89247812	181.379878	18.75602442	156.9608435	14.44326699	419.3337594	60.43217084	51.65428327	193.1686532	61.82797951	34.65246582	18.07180909	17.47704151	107.811258	68.39162359	13.39800393	0	5.146196738	213.3205877	0.681130636	41.11179606	43.59818371	7.352130046	56.80668207	19.50513851
TCGA-G9-7522	0	1078	0	1078	0	1078	48.98640034	0.035278373	13.44321587	169.3267844	20.82457571	136.0489146	11.08424771	271.8140587	46.89151124	38.18445184	175.9878937	46.12797686	36.1909659	15.84561145	13.79082838	73.31704453	58.43438161	15.40024597	0.009417821	6.453516164	177.9764659	0.280823082	25.66121885	38.11901434	4.675111692	74.64786524	22.59657213
TCGA-G9-6364	0	1198	0	1198	0	1198	70.7891717	0.023290405	19.19973073	76.43135935	14.52658878	160.6303172	9.652210979	176.8363975	55.71741312	29.90846846	221.7549888	53.62698399	29.46173756	15.84545732	15.72712446	72.47792251	72.68036881	16.99261296	0	5.841620271	163.4560057	0.544228176	27.49084106	49.73574212	6.409405065	50.70652199	18.50859019
TCGA-ZG-A8QZ	0	308	0	308	0	308	81.50064091	0.014819418	16.80719189	149.6982493	15.34891704	126.9583675	16.3782227	296.6208772	48.0695849	50.79559993	127.5048805	59.84464193	21.9572176	19.94207426	17.99686058	104.7278872	59.83536441	9.6457282	0.006923268	8.040663663	196.2413831	1.291913576	34.38255249	45.96521451	8.291501849	62.28519337	29.99125764
TCGA-EJ-5494	0	1477	0	1477	0	1477	79.10139956	0.134780241	19.98027575	168.5428728	18.6732562	119.2463824	11.74878056	331.8855892	47.76045742	49.56366105	210.2379301	60.8716213	37.08240373	21.92722667	14.09292056	94.61778064	72.26177409	20.50154234	0.125932007	7.647430927	244.0589673	2.207283831	24.6239268	60.82290647	7.177995481	74.24435512	27.57175215
TCGA-G9-6370	0	1156	0	1156	0	1156	41.2038392	0.006396693	17.21506687	136.2245064	28.04059895	163.1561389	7.620709495	214.4264427	41.16166664	46.00340687	150.4613468	48.5310708	35.0361055	18.98984321	16.95500113	85.34718702	65.04704798	18.58388512	0.005976756	6.718670814	171.1776937	5.771915225	20.42772712	50.85577438	6.34188305	55.84301255	16.23846409
TCGA-CH-5740	0	31	0	31	0	31	83.8301407	0.022590173	21.1009408	141.1459371	23.92350136	142.7220859	11.10998591	283.7571949	53.24127143	45.04501442	190.5775121	61.25674609	18.86125932	21.11683799	15.20346103	138.805373	65.84536532	14.86226519	0.010553571	7.209936453	197.7364612	0.771496193	34.52716514	59.11765733	7.657662699	96.05003965	31.02205437
TCGA-HC-A9TE	0	587	0	587	1	216	23.73595446	0.65425584	7.400613872	50.93785204	10.68341945	98.2480852	8.556970709	215.3211933	25.69291138	26.69824231	77.99610531	26.86938017	15.77136615	11.81431079	7.58328837	46.46703795	38.9224007	7.159226147	0.019304349	6.287730456	100.708728	0.358990213	23.1798103	34.44775091	4.706726697	21.55563495	17.61217628
TCGA-ZG-A9L6	0	687	0	687	1	664	32.17326442	0.021442706	11.75259565	105.774477	18.87919459	121.9519691	7.8740888	227.915877	32.79355489	35.46859177	113.8574112	42.68869047	27.46224434	12.96745677	13.90743332	62.28087166	50.6419191	11.54214935	0.006678336	4.686903079	135.0077233	1.43892113	18.15433895	38.35743693	6.31776997	46.53773638	18.7742034
TCGA-V1-A8WN	0	924	0	924	0	924	102.694655	0.029516421	19.02946706	175.8959811	29.41374917	143.7985145	16.73445665	353.8353524	44.09773195	54.96205316	223.0887467	58.65355254	42.1056167	21.92964623	20.31315133	93.11627288	75.05606666	15.58859294	0.013789344	7.579248781	186.4172129	0.437701742	25.9763449	66.82878459	9.023810313	63.7730914	36.46315065
TCGA-KK-A7AQ	0	1610	0	1610	1	1217	12.89399917	0	11.67672892	32.26657797	12.67654462	96.0284216	2.202719192	154.5566797	35.43222604	15.30991596	83.31835987	32.71585909	6.715233898	6.177647982	5.748209248	39.9788994	45.04075342	4.75583827	0.284531635	2.322197228	78.3265085	0.326316946	13.34346606	15.96441094	5.197685507	27.08410792	15.79663772
TCGA-J4-A83M	0	543	0	543	1	521	56.42471389	0	13.44008599	128.6030568	14.96892528	125.8084787	8.254954957	237.8740214	52.43909364	40.54783038	177.281513	61.56563322	14.54120232	13.48754872	10.21840193	72.80519519	66.58378614	8.415805495	0.012518402	6.180951435	140.96583	1.276366833	20.77617052	37.77259665	8.631617005	59.81203114	36.0140973
TCGA-KK-A8IG	0	2505	0	2505	0	2505	51.95474356	0	13.31371491	113.1022365	57.29633562	101.0550147	10.25028598	273.4326059	39.47960048	29.7871984	125.4738973	33.05968304	12.92094953	11.12892481	12.76956309	65.79166665	53.64779601	9.319717122	0.006769278	6.376343335	121.7535216	1.289223415	17.94958441	38.56960474	5.796430236	32.89310018	24.58502783
TCGA-QU-A6IN	0	4264	0	4264	0	4264	16.69577508	0.006831032	16.00219478	30.21979432	7.467579052	80.97530674	3.327292202	156.9774011	41.56657123	23.54659394	91.84865284	42.90739792	7.629140511	10.64971611	4.248284176	69.69356273	64.16240267	3.623686614	0.006382579	2.933372862	169.8031959	0.466584798	37.98815399	19.30102767	9.088096947	44.59644206	17.60739311
TCGA-EJ-A65F	0	560	0	560	1	75	124.2839077	0	22.24295877	152.6114443	19.09227206	117.8275011	14.47641587	305.9851908	47.35759588	49.59734266	220.1220177	64.19849582	21.10743571	29.16600746	17.97148931	116.6585741	112.8767741	15.47944305	0	6.949442884	228.9691462	0.659262069	30.92880983	57.2583738	6.68438094	70.142431	30.60987984
TCGA-V1-A9ZG	0	1517	0	1517	0	1517	49.37628857	0.019220406	16.91878443	206.08791	16.03714716	100.3559847	11.8474003	282.9382658	51.03046571	41.10558386	218.591741	70.66493359	29.23226306	9.826330984	16.54319257	82.21887193	76.89463506	9.99449599	0	4.833189349	217.6207719	3.282061811	26.34106578	46.945823	7.286007069	50.88995304	23.86884771
TCGA-EJ-5509	0	1464	0	1464	0	1464	65.87591513	0.043068707	17.22494011	222.4612527	47.67178261	141.50446	10.3180638	274.6874336	62.2060838	37.04815152	235.2418693	58.27067318	22.50670852	22.24759157	11.94841581	92.56005665	61.02397886	16.77564963	0.007316597	5.945203438	182.9756941	1.006388797	16.60937617	57.29273067	9.126482052	85.93216058	23.32753406
TCGA-G9-6499	0	1543	0	1543	0	1543	41.46929576	0.059615213	12.36013473	112.1286534	17.68118048	122.862668	11.08369605	243.138201	38.97191938	34.24678742	98.71401535	67.52145667	17.38989734	10.47479262	10.62876558	66.1383846	66.68066427	8.668322404	0.010127547	4.444861027	164.9148236	1.558637089	23.7793991	42.36129911	6.953457193	115.6391755	20.64475183
TCGA-KK-A7B3	0	899	0	899	1	294	31.49745654	0.0120361	13.38681607	78.25400181	11.83069513	109.6003549	7.581602533	301.8907955	44.85669554	35.7706994	143.0946402	30.88573666	19.89406999	11.35571949	12.74832979	99.87913148	58.45026109	9.770495942	0.039360779	4.749455755	179.8538199	0.649034266	20.57723687	36.01912003	5.604545238	52.16845777	37.37624523
TCGA-CH-5761	0	28	0	28	0	28	103.3029279	2.140503902	13.33246998	125.3343797	40.08906858	169.4588326	11.08986382	281.6334308	88.51339618	46.2999164	317.5126413	82.05936512	46.83825468	28.47411005	22.27344498	85.50970182	101.1288671	19.56466874	0.085626106	9.509027916	205.8577607	1.364856108	25.55168829	45.57844828	7.790138203	65.14387689	33.23438118
TCGA-EJ-A8FO	0	282	0	282	0	282	60.18879827	0	16.88931584	149.7464935	30.22718762	134.0464968	12.00153565	325.5013906	48.35668748	46.53769721	191.9110252	51.10312254	27.3451298	17.30567847	15.08258641	81.40010784	72.94552844	13.25040662	0.01303805	6.76142741	158.6791476	0.175574479	27.17261316	50.82573139	6.332363002	62.31523805	32.86451032
TCGA-EJ-5495	0	1760	0	1760	0	1760	116.0113623	0.05948112	21.27450477	242.6063486	36.13461556	134.2224965	18.28518689	331.573322	51.20965833	51.63386088	224.8614848	73.56576268	36.86754717	29.12472506	23.24019953	112.5560019	108.0682028	16.47733916	0.01235027	7.261274833	207.4659948	1.520572744	30.51009808	76.98571273	11.81596899	60.99625232	20.3371707
TCGA-VP-AA1N	0	1365	0	1365	0	1365	163.5988964	0.011220276	9.753738099	74.65776706	109.5039146	121.2706555	6.480575077	333.8616438	54.54949985	37.97016375	125.9255609	48.40366394	13.51732717	15.65737086	11.91668721	68.48031042	67.04376321	9.11949765	0.005241838	6.847481255	205.4811984	1.492436636	41.91481295	39.2876102	7.596719704	45.1844082	35.62054038
TCGA-CH-5752	0	943	0	943	0	943	94.76516264	0.035362211	23.59501061	274.1896473	30.05833904	141.2567218	32.76808837	384.2776897	69.37531388	52.93471783	274.2818493	118.8896776	29.26116245	27.80270442	23.66281082	159.0902728	107.2397119	37.58844483	0.019824423	6.04671607	249.9733114	0.584773698	37.83894942	59.10942505	15.6864143	69.77496319	35.25418173
TCGA-CH-5762	0	1339	0	1339	0	1339	293.2752321	0.008134561	22.95375972	205.428052	39.00607168	155.5686341	17.833195	343.9444743	66.56441912	60.6480128	226.0657431	81.8455794	36.27916774	35.30760816	19.9456392	115.0434877	106.9434555	15.24187188	0.007600533	9.676920303	199.3830482	3.01204851	22.64277701	79.09643355	16.07041628	73.87651016	26.30017796
TCGA-KK-A8IL	1	628	0	628	0	628	44.54794129	0.023197189	16.65517961	170.1191651	17.89044622	107.5866379	13.93360549	357.8163776	48.11167314	40.61678778	134.7759994	87.63922846	26.13824739	13.1853032	14.87388707	96.70172009	91.22947967	8.457128631	0	4.307591562	205.2377706	2.599060143	19.06549882	47.30491481	8.765328775	116.4043087	36.16558736
TCGA-CH-5788	0	821	0	821	0	821	50.71638282	0.013805132	17.68876555	411.9705198	128.4497289	144.9724893	7.397783594	445.3329849	61.33968634	39.18187138	209.713011	76.20917506	18.32540442	26.69310735	11.15455069	127.4832038	78.69812908	4.691323424	0	7.957648961	163.7124162	0.248142529	35.84330073	53.64794796	11.64891027	61.38786563	35.54368089
TCGA-CH-5744	0	60	0	60	0	60	126.3215667	0.007400722	12.93733428	128.6627708	15.9681068	138.3257819	9.291478138	238.6944788	63.48074637	34.46758702	200.5408711	59.29055612	25.00172926	13.81562291	10.13994573	76.57666304	79.31164178	12.00045652	0.01382974	4.91732309	166.8536526	0.259399604	21.00684082	52.26647793	6.952907768	48.33726843	24.72373339
TCGA-EJ-5499	0	1415	0	1415	0	1415	114.5905515	0.024193577	14.75077028	164.8510167	26.091144	137.941363	11.25602759	276.4896849	66.33755861	43.65224959	195.2771011	82.14584255	23.39949384	22.11383964	17.40228892	119.7941634	82.07455339	15.50850643	0	6.984612826	243.8244422	1.119793452	22.99884497	57.33314815	7.319339319	62.80654976	17.14473791
TCGA-ZG-A9L5	0	908	0	908	0	908	131.1473082	0.013968122	32.48626607	97.36963671	19.7740186	133.8020454	16.53835408	414.2475947	47.6473608	55.8347461	130.5731595	63.11247144	17.09023278	24.75297291	24.74983315	136.264395	79.38718603	17.29871159	0.008700749	7.601287867	255.2071705	0.63604965	23.70738218	69.91889735	7.908542293	39.75671353	25.2260997
TCGA-TP-A8TT	0	526	0	526	0	526	48.87154677	0.050812181	17.72883111	169.6871621	18.30528945	148.6166067	11.23538759	322.4400211	41.40009199	43.12632284	170.3636412	40.14762307	21.39140923	16.10040365	19.15631847	75.43462891	68.09220396	14.47149994	0	6.093789254	171.0708848	1.552663541	27.69873019	54.99634196	6.644364398	68.28159475	29.5511125
TCGA-G9-6339	0	2551	0	2551	1	1634	32.82888557	0	11.40430271	71.471485	14.33249003	132.6736915	7.38484078	252.2247086	37.70989396	31.25519199	127.5329725	49.62791462	15.44049866	9.355277074	9.078741348	63.81902361	67.04098128	7.510756289	0.007234932	5.347129899	175.3836754	2.087740282	23.209818	34.19727388	6.731420073	53.12934944	19.67921322
TCGA-EJ-5526	0	1909	0	1909	1	537	147.8619434	0.040931108	18.56723041	203.0778043	45.10541569	109.1324174	21.77815897	378.5383957	42.91828768	69.66137163	183.3930659	59.17414646	61.52236321	34.32652681	29.07314252	112.4298259	71.97355181	18.65994751	0.025496003	11.09752555	229.4151327	1.422397043	28.87839634	123.7807128	7.77044644	94.55042973	26.47902364
TCGA-KK-A6E6	0	3447	0	3447	0	3447	108.1644127	0.007960374	14.38584518	66.50086046	17.09528626	121.4840733	8.562800689	283.5899605	50.60136072	37.46908436	149.5942135	52.66965522	18.33526905	15.44221056	13.00212326	88.43762824	76.7814277	10.01111203	0.022313339	5.805006002	188.9586394	1.201913745	46.42048489	52.36033459	7.181287564	63.75309129	26.38071473
TCGA-ZG-A9L0	0	355	0	355	0	355	61.06648316	0.038152718	8.308762207	98.54482299	42.39518959	84.14160071	12.8253911	323.8910093	40.77919254	38.47480709	92.22483328	40.84426126	14.04526922	12.41470397	8.078398284	91.05567578	49.08638769	9.233898305	0.042777617	5.682560923	153.9399457	3.072303266	35.61128183	41.2127596	6.244037577	50.19479446	31.55723396
TCGA-Y6-A8TL	0	992	0	992	0	992	45.86716923	0.010115525	13.79958483	159.4076405	23.78126891	116.1043987	11.65315032	293.2832151	35.11918876	40.29192073	139.3453947	47.11813433	17.21864398	15.26673939	13.02078266	76.08169958	53.96148801	9.432834121	0.028354336	6.554824695	145.7306494	0.945479923	27.52579037	38.58339661	6.857960985	75.59368655	36.28360335
TCGA-KK-A6E7	0	2760	0	2760	1	925	29.0599108	0.023739451	19.24575139	43.58325236	40.3927049	114.1024167	8.224015979	247.7889183	46.87593633	31.74215497	124.4807947	63.39148981	15.41182496	11.00178744	12.64650195	68.87167038	68.04760951	6.086167432	0.011090487	2.96181752	161.1478829	2.453573773	78.03295465	35.38189988	3.796483388	51.23939976	20.54230489
TCGA-VP-A87D	0	1853	0	1853	1	1194	132.9485975	0.019126811	23.5326925	206.0586583	15.78580103	69.98875796	16.19454499	356.7807242	77.49663825	59.5987556	276.0435748	66.41880293	31.59821386	22.92728938	17.54764435	142.3498067	49.11758122	10.63248196	0.044677869	7.621451698	253.3140787	0.446937224	29.3757575	65.53265363	9.742896509	70.93716079	35.78083271
TCGA-KC-A7FA	0	598	0	598	0	598	39.40090496	0.012197094	4.659457526	74.27909691	13.13480398	96.68272919	6.972778551	268.4577891	37.39078883	30.63943893	141.9792249	42.46261542	13.31370232	10.37998223	9.919936519	58.96419695	47.14037587	2.982186409	0.011396362	5.202269538	158.6613052	0.559058338	20.54449002	23.98583016	5.290503537	45.25415833	36.70493977
TCGA-YL-A8SC	0	1261	0	1261	1	152	58.98501022	0.094163338	19.79029561	190.543668	21.03298378	162.0434445	17.15611305	379.0277773	62.68770231	43.1062684	304.3714233	76.40902971	24.8393747	16.58103178	3.512965953	102.3134821	90.80055698	12.90329783	0.006767814	6.248866761	231.5279729	0.364550023	26.89703878	53.53564252	11.0887218	58.41228528	38.87778486
TCGA-J9-A8CL	0	405	0	405	1	132	90.65808403	0.016791436	10.09373384	91.27967734	37.0903482	85.79194877	11.89170888	383.3947074	30.95599898	39.65033353	142.2220491	36.21867128	21.24535624	17.62682004	15.56698832	87.66171168	53.12115093	9.631923825	0.007844544	5.732716576	139.5292684	3.848208894	18.605984	32.46417013	5.477780026	39.00048991	25.10778548
TCGA-HC-A6AN	0	49	0	49	0	49	13.58715124	0.014280009	14.4745405	42.95990524	11.48627113	89.57174851	5.157688543	202.9272589	40.3720808	19.80682487	92.72292414	45.46226986	7.476933313	10.90009308	7.703641609	72.74253545	54.49106512	3.797140891	0.013342537	3.34227207	171.8547835	0.359349595	50.71472327	19.46408941	5.959745407	75.52815661	17.91920553
TCGA-EJ-A46G	0	668	0	668	0	668	59.6731524	0.079777351	17.89380483	97.04187566	41.54101664	112.6438761	12.54124628	260.2730915	42.1802507	42.01278858	186.3349778	48.95276574	20.15972212	15.75956333	14.820186	86.7168719	68.26646048	12.01344602	0	5.521039861	118.1444887	1.067511365	23.88363076	31.04379231	6.348825015	47.47848413	35.09740494
TCGA-VP-A879	1	728	0	728	0	728	69.86031029	0	16.45255905	148.6926153	19.87125765	142.3778202	10.79525043	272.7686487	54.24460683	44.51233289	210.7919392	48.14370098	32.2696431	16.33135755	15.03042186	79.42724088	70.4129013	13.53450393	0	6.770405862	167.1959419	0.951382658	24.16861692	44.97652505	6.612346041	61.56613891	27.65047942
TCGA-EJ-7793	0	114	0	114	0	114	47.41564895	0	15.1104633	158.8023205	36.63655234	135.5077742	9.280078333	198.6117119	40.33083458	38.25410248	156.9481309	44.90609637	34.68368619	17.45796067	11.94567277	76.33435692	59.04809866	15.16892581	0.006399035	5.073775781	155.8462012	0.246204045	22.58309836	45.14237876	5.529323751	55.68930705	17.48466448
TCGA-HC-8213	0	589	0	589	0	589	83.60765399	0.008131639	15.01296438	182.0216229	21.30168264	97.28223743	11.74801867	250.5304499	34.86993083	42.26119834	116.1774318	45.55306124	23.46275037	15.52385343	12.30963443	94.17609736	51.78572476	9.802207441	0.030391205	6.008544973	221.0236428	0.248477786	40.84864086	59.33750358	4.905347096	71.07213031	32.45536794
TCGA-YL-A8SK	0	1408	0	1408	0	1408	62.82548666	0.007636178	17.44455623	115.0645531	17.94055282	114.295432	13.61000307	318.8126659	48.04146553	50.84163147	144.8637099	59.31591969	24.7366653	16.54505137	18.12723719	97.0342622	70.76023131	13.75635965	0	6.528693617	156.2055049	8.729589618	26.06466202	46.39991704	8.878927169	51.60304407	30.77559091
TCGA-YL-A8HK	0	1491	0	1491	1	1376	84.98211243	0.067879032	11.20144064	108.4041284	24.92215176	89.74657641	17.33558864	332.7356496	44.88822634	54.41441623	191.0868768	64.2242051	28.0964325	19.24953359	18.26027445	108.1598735	80.2921474	12.51730838	0.01409396	5.704240078	187.2330803	2.629998259	29.66450279	51.83811344	8.027303461	75.49867144	36.82211702
TCGA-EJ-7783	0	787	0	787	0	787	146.1544972	0.042384442	22.40383079	218.8991283	27.11592754	135.0208055	20.49711502	283.3894202	71.5616999	71.23953758	250.3399389	69.33442465	58.40622224	28.75460836	20.07158905	128.0012487	70.86041137	18.63595773	0.022629675	8.678697323	188.8313311	3.003849085	25.66778291	68.65827616	12.03917925	64.86316906	26.04650055
TCGA-EJ-A65J	0	451	0	451	0	451	49.72706301	0.006579269	9.965738763	123.0717115	29.75020009	122.8229469	11.26032447	298.2031808	52.08377373	33.72351812	180.6252756	65.44253073	24.25864271	14.85294377	14.44469002	64.71641665	55.79260913	13.956131	0.012294689	5.701428207	167.153432	0.437562469	43.37015741	51.70764283	6.510903691	49.50330353	31.88380491
TCGA-XQ-A8TB	0	770	0	770	0	770	144.3617064	0.015050354	17.86485002	113.274677	19.1637868	97.33504024	11.00803992	282.3799583	56.45683434	46.45030808	174.9183197	50.88557151	35.22728757	16.67321184	16.02801994	116.9436234	59.79768826	10.97398219	0	6.128112142	167.2629489	0.513997371	27.49652237	53.86247752	7.91327425	39.88916807	33.45775851
TCGA-HC-7213	0	1219	0	1219	1	170	110.8545995	0.00729095	15.98215685	123.8968251	22.20150982	191.198011	16.40831832	463.848448	88.44063581	46.64585038	264.946727	65.63914869	32.05733322	30.13078046	15.75409456	121.8594691	93.29609557	9.988611989	0.013624608	8.616943628	275.695177	0.864945356	30.97249056	68.76908629	6.205327654	62.14907062	28.29983158
TCGA-XK-AAJA	0	930	0	930	0	930	41.71845054	0	11.62555396	77.96145324	20.08641412	120.7277125	11.4873662	301.6121122	39.13943186	41.73979729	157.3301716	47.25258936	11.81454556	10.02974763	2.46829569	88.82877605	57.8277764	5.597932445	0	5.364382552	152.1292529	0.540316333	24.60025614	32.09831619	7.024681484	63.11413012	44.89805189
TCGA-KK-A7B4	0	987	0	987	1	637	94.19018196	0.011964034	10.71941434	110.04968	22.55366321	135.1826444	6.839543974	351.8063502	64.32924456	39.37933766	205.7407986	63.42019224	15.17220611	24.90579352	11.57033711	91.03220538	76.39255123	9.49590632	0	6.977387553	192.7781811	0.795682758	36.74972712	52.59820127	8.045771452	54.109194	34.40554053
TCGA-YL-A8SO	0	3479	0	3479	0	3479	31.91383236	0.007579136	8.577697265	105.547867	106.5096602	78.23629377	4.914289705	357.0370794	38.80462809	28.58372395	107.5406938	45.33306978	10.31844898	14.85836287	8.564750324	79.31103536	54.5985488	6.413590397	0.00708157	5.321746345	148.2958807	0.749277908	33.66020746	28.36464452	6.395350225	46.2053386	40.17671969
TCGA-J9-A8CP	0	386	0	386	0	386	26.97982625	0.016166449	14.13813113	121.3454506	17.4218769	134.0342309	12.79754232	271.2624457	37.24180236	36.59941322	137.3737815	63.26980523	14.34904476	12.99152697	15.92283947	92.29375161	72.92286027	7.218667119	0	6.285482959	184.5518757	1.118757653	30.85629501	31.95909384	6.422955091	60.51245022	29.48414181
TCGA-XJ-A83H	0	1280	0	1280	0	1280	161.5140915	0	12.94963859	129.0606176	24.42005458	99.98029126	9.925815546	260.459434	55.56788882	35.96724715	153.151854	53.00994219	16.80934	12.48017401	11.40518375	64.46382601	71.62006064	5.110839854	0.018118193	5.945141124	131.3828428	0.522825613	18.20321231	45.44386414	9.700878078	61.31623438	26.48906219
TCGA-G9-6373	0	811	0	811	0	811	33.82001557	0	6.709842053	80.54156505	13.69187757	76.86767036	6.562173293	213.5462198	36.07921756	28.65998265	119.8469194	44.50504415	19.41321004	14.883238	9.730948982	98.80878631	50.35734525	9.647061074	0.029777983	5.055069693	199.3874901	0.77335653	28.05574796	39.98515055	5.217790117	43.36240178	13.44579563
TCGA-EJ-7331	0	742	0	742	0	742	100.0287381	0	20.36387491	263.5647037	76.03244275	139.2451264	20.89668706	287.0743995	42.98526609	45.16771126	216.8875952	60.50194718	45.11316957	23.22549775	22.00646968	89.04262509	81.12265079	20.27878783	0.006065185	8.036037145	169.1145206	1.551837691	27.055009	79.86406824	9.677229956	59.18996228	25.75853949
TCGA-HC-8258	0	847	0	847	0	847	46.26626956	0.015363629	15.54852889	134.7680359	27.30028564	116.6044555	11.43262206	222.0888844	42.36585312	34.12797617	146.9894794	44.86293175	22.67862992	16.14214336	10.76950467	66.43958393	60.51423155	10.44530406	0.019140023	6.419120363	149.4671005	2.292094683	27.56682548	32.02340001	7.270658841	78.156865	33.12997226
TCGA-EJ-A8FS	0	266	0	266	1	216	41.35927213	0.013964026	13.26961054	147.927962	33.88062741	131.5708704	5.560003419	362.177739	44.12276772	40.46944044	153.908905	50.06144897	13.23361504	14.55392022	15.39622548	86.67081339	58.21779011	9.355190745	0.065236482	6.982309431	163.4990876	0.351397989	32.54314657	41.13295479	8.003777181	112.6506096	40.13684864
TCGA-J4-A67M	0	941	0	941	0	941	13.63963481	0.006560001	22.62909135	52.50630307	10.15593459	101.3555234	3.334650925	179.8534904	29.98846028	23.21576747	69.87137783	30.03565516	8.24564791	10.86475135	7.963374544	62.82780685	51.1470749	4.524323776	0	3.223039136	125.4447888	2.381858322	35.25319471	29.17985275	5.212596974	82.03403132	16.20781299
TCGA-H9-A6BY	0	112	0	112	0	112	25.75111248	0.012352313	14.77405233	54.95627892	9.75348947	82.37422131	4.067781792	209.3897405	38.12782525	20.51181607	100.678488	42.94850597	9.365988502	8.423326482	5.526290594	78.44575095	44.81025727	4.685138091	0.011541392	3.046396113	173.4243851	0.377448585	40.78624324	24.9307599	4.153443949	48.30053712	16.77557954
TCGA-KC-A7FE	0	352	0	352	0	352	27.78515397	0.007473553	15.72742254	131.4517537	19.6473935	138.979224	8.239089944	257.1878894	38.5897153	38.85009575	152.6647887	48.55855462	30.27006835	15.30097742	15.70909457	78.04399139	61.08316407	13.93333981	0	6.866710224	153.035504	2.135919735	25.19875143	43.54368151	5.489034404	64.82938175	24.21700929
TCGA-HC-7081	0	1136	0	1136	0	1136	63.99399767	0.069513569	16.63125622	191.806327	18.33471588	144.5029064	14.06559014	242.3814558	55.04333802	37.61989742	202.6220246	59.22213235	37.21616453	20.99036025	14.29548232	78.19620004	70.30838794	17.91610302	0.018557155	5.416871878	163.3478309	0.678290516	22.21378078	61.04042633	9.04909725	48.36259757	24.56401553
TCGA-G9-A9S4	0	906	0	906	0	906	173.426076	0.006184853	11.13002303	150.9645424	17.05662936	110.4765113	11.25203836	404.577751	57.36343443	44.15053385	143.2262339	60.79640628	33.55787021	17.89667564	15.40953153	124.7789309	61.53742326	11.21631102	0.005778823	5.228038937	216.6716582	0.311277767	31.01400616	27.71612979	6.909611778	36.04392115	25.73913205
TCGA-HC-7075	0	601	0	601	0	601	43.5368445	0.020346238	14.49840835	157.8217655	39.76897147	119.6968134	11.23118742	300.1944736	36.75329478	35.3007159	208.0471562	52.44589765	29.91408288	15.75559206	12.25625578	63.53915094	55.40970979	10.72510044	0.01901052	5.903414265	173.8538943	0.548574926	27.5465192	43.51648711	6.544741637	71.93254589	34.19119187
TCGA-EJ-5515	0	1832	0	1832	0	1832	91.46815243	0.007677708	19.83608116	166.0080546	59.65813033	140.1127181	14.74128312	291.3444455	38.65989661	47.34536465	146.7770537	59.01197415	45.4645641	23.07185104	24.46642282	76.84310324	70.6105712	15.88042414	0.007173672	7.009732769	150.7073608	0.80042409	28.71529243	81.6838588	8.479453897	76.47490675	19.6123593
TCGA-J4-8200	0	1218	0	1218	0	1218	65.73783434	0.01558897	16.54387658	178.9962923	37.21802825	115.3131698	13.49961575	296.6731091	30.77699835	39.09389371	134.7155687	51.02196272	26.03792411	15.58233506	16.06051394	69.69979455	61.41519976	9.792060856	0.007282782	7.3425063	171.5970174	1.190877213	35.31126373	55.54251961	6.165110884	79.87973227	34.90275252
TCGA-EJ-5517	0	1889	0	1889	0	1889	56.50018086	0.031159981	13.99630891	149.2332589	25.39448316	119.6182867	10.51067979	263.028035	38.60965358	39.01480162	125.4826762	62.5036954	34.42165202	21.65907373	16.70973644	72.54521864	68.63720613	13.30563993	0.009704782	6.579837123	209.5362961	0.746786612	30.85545032	73.56219974	6.719980114	144.8379184	18.49308903
TCGA-2A-A8VO	0	1701	0	1701	0	1701	25.33571457	0.026348054	9.722278419	90.05511293	20.38868727	86.06728816	7.546817254	243.3593963	25.07780841	31.4751218	91.32305328	39.70881769	19.0860449	9.764408622	10.89866477	62.06667911	51.8332144	6.474406171	0.016412214	4.824735811	135.3855423	0.520956942	25.75137364	30.80700101	5.378117307	50.60651673	27.12742222
TCGA-CH-5753	0	31	0	31	0	31	210.0380694	0.048240778	23.89749015	170.2402933	28.6153101	136.0653909	19.61275759	384.0257657	34.31266093	59.72015229	241.1362535	61.95719782	39.22449452	31.21291888	21.09400578	138.2900355	79.52006374	18.38879279	0.045073802	4.19908565	206.6836245	1.54634872	32.96082744	121.8363435	9.568413741	73.23017571	36.83863977
TCGA-HC-A76W	0	213	0	213	0	213	89.21279105	0.013402895	10.92328563	94.32911469	19.15769324	98.71344136	8.737859523	303.2189533	26.71013834	36.55593738	138.9576459	45.95102168	22.55881634	14.6627746	13.67262068	92.80716891	33.46827469	10.83966843	0.006261503	5.055465593	187.635949	9.359448608	16.60315617	38.56386565	5.117364723	48.64204148	23.19568119
TCGA-KK-A8I5	0	3096	0	3096	0	3096	60.59508198	0.019179068	13.74892096	195.6221854	16.70748647	120.7105745	14.17121127	348.0796764	51.34675693	40.47167218	164.2448483	63.78735909	27.20020541	11.92687768	15.80181596	92.53664731	73.11119182	11.80337919	0.02687996	5.917197566	184.6616994	0.792895426	32.36173285	42.68214149	8.458756914	60.79940622	35.79550381
TCGA-EJ-7784	0	781	0	781	0	781	147.0413377	0.046620162	23.16446073	235.4027702	62.66101999	142.4727078	9.758190846	359.3885855	88.95572388	60.81057741	267.3978999	67.50898074	38.74243704	43.43223002	14.57060815	140.4751301	76.29342263	13.78437539	0	10.35761304	183.2808974	1.00557765	16.14439749	85.71038648	7.100604035	64.53941177	35.40071188
TCGA-J4-AAU2	0	825	0	825	0	825	62.51839307	0.006344766	9.767684579	115.415102	23.41885179	97.16669428	7.893350899	207.0429437	33.72071491	27.05390742	119.428652	41.19639803	15.81343585	10.89431476	8.515738704	53.95440269	43.07264615	7.308694996	0	4.025477333	107.1361928	0.399157487	19.60220521	25.43613296	4.567477678	47.47951407	18.78191834
TCGA-V1-A9Z8	0	827	0	827	0	827	38.41371259	0.008505319	12.88315876	105.3974747	15.14868023	112.1004738	7.194704612	276.8455186	41.08315988	34.1046625	107.6817662	41.36233023	15.55670932	15.73990284	16.66409602	74.16095087	49.60417816	10.75334203	0	5.758197418	176.2130184	1.49822581	31.43163238	44.14035184	5.084264614	53.68937062	18.92621153
TCGA-EJ-5511	0	1476	0	1476	0	1476	99.77123545	0.02545227	24.46540191	256.6056628	39.85475754	149.5182898	16.86368764	261.7646344	79.77357993	56.50961079	352.9633037	69.2142368	41.2314196	34.9865009	15.24983901	104.9607623	86.13784694	14.64252791	0.12841927	8.300648626	195.4568088	2.314928972	30.2744721	66.523303	11.38321174	39.69091905	29.6967119
TCGA-HC-A6AL	0	67	0	67	0	67	19.43737302	0	16.24633031	70.18029127	14.95257496	96.60798973	4.906468699	260.1048342	41.95697537	24.61623276	106.6283075	51.09447967	11.24039577	12.29710102	7.412795684	73.5073792	51.80926444	4.721465168	0.01201222	3.64316567	203.5911766	0.462172378	41.39983674	40.40862406	5.670122714	57.81581222	20.12394508
TCGA-XK-AAIW	0	1218	0	1218	1	427	41.00556913	0.027478427	18.30454779	240.6205042	22.68925174	125.7870123	18.36290359	463.7603894	76.90275794	44.51557534	277.0506206	92.01126224	32.0558739	12.59887017	17.85744196	141.8640332	83.99017985	20.04971353	0.025674488	6.737018946	314.7262995	0.25930554	43.63103954	38.86747092	9.214534909	53.32251087	20.60339795
TCGA-VN-A88P	0	1260	0	1260	0	1260	34.65269111	0	12.71995479	127.4375256	18.05386959	112.683857	8.712543464	253.8659749	35.36457722	29.63688791	122.7270389	55.74466709	20.32853584	11.40200813	12.3245468	59.37219507	67.42252744	5.369563626	0.021886986	4.002474768	148.5694432	1.936843401	26.28092755	36.69485592	6.74523161	66.22820478	28.40229548
TCGA-KK-A8ID	0	2107	0	2107	0	2107	171.5086251	0	14.88875718	143.632029	23.8840745	95.40106744	10.49986437	411.7351229	51.06670605	55.76275333	342.1749628	53.67750778	38.97439206	16.10071422	13.67760098	104.3586106	82.4885583	9.176920332	0.013221113	6.787935071	201.5478574	0.559553186	20.66034508	49.47778041	9.206403617	46.72644289	27.03263546
TCGA-HC-A48F	0	680	0	680	0	680	138.9296975	0	21.55762181	97.59803095	26.73942429	159.7336827	7.459260968	310.4812088	56.60179246	48.76099377	157.5196367	65.79195549	22.6539267	17.55264342	18.60656386	94.92313662	94.29182952	6.552252859	0.057513668	7.441647602	181.7476577	0.470230402	26.24031439	66.02841217	5.104300985	63.39722124	33.23212049
TCGA-VP-A875	0	2309	0	2309	0	2309	92.04245517	0.013135115	20.54042505	162.7381936	35.28586666	102.8915846	18.31519413	426.9361746	79.56474393	54.08414077	198.5842946	63.02295993	9.502130034	25.30417385	13.46910861	153.1023896	78.40070325	11.38314787	0.018409207	7.507914119	196.3145091	0.318733912	38.22031845	54.10975569	11.2271739	76.82650554	59.0260803
TCGA-J4-A67R	0	910	0	910	0	910	16.42754373	0	13.54980281	46.32875482	9.440811607	80.25239149	3.947585992	163.8919587	32.64525467	22.84924512	69.99799499	41.52939389	10.8999187	6.906940194	7.021165925	60.4945251	43.4437493	4.122827583	0.006492178	2.92998163	133.3885077	0.974172129	29.59958385	19.54609214	5.394532314	69.05769409	12.3411622
TCGA-XJ-A9DI	0	1461	0	1461	0	1461	39.54853471	0.009407661	14.98485902	125.7689584	20.83157276	136.292351	14.84260175	338.1972741	55.19562362	67.19068817	162.3772263	60.2952594	25.9979256	19.14183393	22.20550342	113.6914491	75.24170111	12.24030995	0	8.207033421	191.0516775	3.618729549	27.36027146	50.6681183	9.035580745	60.36047674	36.59736323
TCGA-VP-A87E	0	2037	0	2037	0	2037	106.7059059	0.051320357	15.13975213	132.2275232	52.68917538	135.0070618	10.00836863	281.25813	37.0511953	40.18793325	133.6798328	50.44354823	24.96334122	12.69959167	12.39552305	61.83244399	56.91955334	9.635440263	0.007991869	4.434055459	121.8809979	2.306164481	26.12086121	36.86554038	9.50893673	72.54818987	24.10952672
TCGA-J4-AATV	0	553	0	553	0	553	41.58962703	0	13.00582795	116.7566283	12.57882539	132.5542828	10.48868728	242.5858917	45.09281848	37.52116501	135.8927778	50.05182078	21.48244281	12.44356077	12.60037504	69.36330668	59.39831358	10.90212716	0.006419711	4.904105173	133.755745	0.852148322	22.55400838	30.25857261	7.851212751	113.3633925	27.641211
TCGA-2A-AAYO	0	1272	0	1272	0	1272	22.87679485	0.034003207	10.74808005	78.41262877	20.57119897	93.93294448	6.66243718	259.2062292	27.73301902	28.49565576	89.56041154	39.13179366	12.46131213	10.1778115	11.6193289	57.11271919	41.43321672	6.500895066	0.36218846	5.972190201	147.9355712	1.185720165	29.45529333	27.35764886	5.379021784	56.6690411	22.74358268
TCGA-KC-A4BV	0	1328	0	1328	1	1328	112.4817093	0	22.45043213	166.8341951	24.49104583	158.4123088	17.12540166	344.6107373	66.98972918	51.32270453	257.1305495	60.85594182	24.5965781	25.52245698	19.53745826	109.7644866	72.8130348	11.68438631	0	8.039424671	193.4628473	1.746382792	27.03459485	80.77254189	6.138392161	56.81377296	32.6113266
TCGA-CH-5768	0	731	0	731	0	731	111.8899138	0.018256248	20.08180608	218.3386313	35.13341917	120.1629426	15.90277926	301.1904532	67.35971998	48.9720523	186.8410872	67.99253612	23.63353936	23.38882337	13.4660554	134.8448785	65.78852839	12.58288744	0.039801383	7.439354179	202.0840032	0.579731262	21.76570278	58.07065348	11.54528565	66.65568954	30.55381136
TCGA-G9-6343	0	2450	0	2450	0	2450	11.3901007	0	8.784479065	48.24834774	20.47588012	93.22507994	3.423811133	123.003944	27.26739876	14.02710405	83.52445118	32.70160505	7.755773136	6.206832225	4.126878261	32.20424396	36.9715494	5.058739629	0.004144162	2.076204655	96.70998935	0.43050802	16.53585177	16.30509579	3.710250874	34.92608112	10.70221791
TCGA-ZG-A8QX	0	442	0	442	0	442	71.46413199	0.012307297	11.95320995	104.0762293	18.31789566	138.7000099	9.63122158	285.6488497	35.41001664	34.21569759	118.2157475	44.24417399	17.61266616	11.69911115	10.70970109	58.13463076	51.64386516	7.796572424	0.005749666	5.404013765	154.7206138	0.763207058	16.98260693	37.72300207	7.413065696	57.35055086	29.54573431
TCGA-YL-A8SB	0	1719	0	1719	1	1384	68.18264102	0.006515361	12.88547319	110.9981573	65.60986574	137.8830855	10.22810534	262.113053	35.80471878	37.85134761	212.1176854	38.711659	19.26917524	13.31347617	16.98055535	75.90977721	56.04017572	9.340101905	0.012175261	6.124950224	121.070816	1.581003226	23.1486423	41.88383966	5.497725872	55.48075884	22.94672123
TCGA-V1-A9O5	0	1932	0	1932	1	124	79.75555536	0.026061377	8.689604563	92.42796046	24.96912246	147.5477577	15.5292514	363.9130782	65.3050448	35.2016686	223.6030279	69.14627136	17.97263578	42.73584682	26.18379003	96.43309032	87.57096322	12.49121216	0	4.272331546	228.7730671	10.25892958	33.2325445	82.6427802	12.00472459	47.7858155	32.93820326
TCGA-EJ-5505	0	922	0	922	0	922	69.89244327	0.007054684	16.39842153	193.2839902	49.78886814	144.9676167	17.00905754	345.5643746	53.71359745	48.96804076	199.9415786	70.40475196	40.70483987	21.55640398	19.03916685	101.0778672	86.07110518	16.73901232	0.059323938	7.587178173	226.8123052	0.431138791	33.32196976	74.14941379	8.537080305	119.240327	25.09068096
TCGA-G9-6356	0	1434	0	1434	0	1434	46.97672443	0.006024408	15.11123029	134.0077676	18.70962603	129.8398721	8.551942415	242.4096309	47.33613001	38.68133367	170.3986652	51.03456788	29.82517707	16.57553879	12.45393422	89.89901035	59.31971383	15.37849204	0.011257818	6.04796953	171.4292165	0.931265215	26.88067806	38.34506281	5.456754578	57.54442816	19.86052356
TCGA-ZG-A9M4	0	547	0	547	0	547	49.39848201	0.025739903	11.95407947	80.92964506	16.3574783	79.04458205	10.69435781	300.1822133	41.31727979	46.57467118	160.4166827	47.85642613	36.12078587	17.10008688	12.82492475	91.60291067	65.85110244	7.236118356	0.018037571	5.850226179	171.4527734	2.151396394	23.76150683	29.92115984	6.344652784	41.31560777	28.61060444
TCGA-YL-A8S9	0	1842	0	1842	1	1006	62.91552233	0.006184565	10.25163095	144.2268205	28.59924412	69.38490218	10.03486757	258.4167135	44.55226296	33.63906137	139.3619785	38.94224614	10.3786584	28.65190691	11.37771123	77.28180853	45.44530254	4.501207476	0	5.431163033	159.9845407	0.28903007	34.9809807	72.26353301	5.815974374	44.36661148	23.52314049
TCGA-EJ-7794	0	1306	0	1306	0	1306	103.2185588	0.048290788	21.74034274	252.2309354	72.06235644	135.7616347	10.73758074	266.9217992	53.86969686	51.0497249	255.7036384	58.28867823	38.84951107	26.66719006	16.30335625	96.49693789	77.56885774	18.31632772	0.012891581	8.940647244	163.4596636	1.574818729	28.01500614	60.52482207	11.06401167	50.32544554	28.51059833
TCGA-G9-6367	0	1222	0	1222	0	1222	27.85089974	0.005576606	14.42893361	105.9734691	29.52008591	152.6536158	5.757282953	202.141949	32.39684041	31.87113562	134.8944576	39.54181652	28.17694563	13.91574679	11.66801624	55.90276342	54.92477119	14.68303995	0.015631512	5.835727529	134.1793957	1.52361073	18.60396646	40.53140141	4.3498803	61.77449236	13.54460293
TCGA-EJ-7786	0	1096	0	1096	0	1096	59.0373744	0.020840134	18.50999831	201.1663118	85.33583522	139.7463662	12.42489188	281.0892961	43.28539003	42.50970236	202.1548915	51.30978913	31.97793126	21.53936192	15.53941693	72.45187324	64.51460537	14.25227225	0	7.296372774	148.0958207	1.048863962	30.397508	56.88822541	8.786227633	68.90976476	29.71219821
TCGA-CH-5739	0	671	0	671	0	671	131.3114925	0.024348055	24.66427474	224.4732695	38.55167831	150.4285365	21.34338908	261.673238	55.32483463	46.20745673	213.2585577	75.66256914	30.14017178	39.79965982	19.98625301	113.9591975	87.971257	13.7249622	0	6.577865075	204.4666833	0.598118846	32.98261502	106.7794334	14.83568717	72.89057674	25.50189035
TCGA-J4-A83K	0	328	0	328	0	328	57.76052825	0.032442237	18.46953731	161.1434171	24.26152252	138.5426545	12.19750043	317.9232079	51.04048291	45.37535608	200.1423565	55.48075894	28.18991096	16.99608434	14.77706343	95.32147122	65.77931636	13.23394325	0.006062485	7.028404066	183.0169604	0.501498735	29.79931178	43.24307019	7.095054578	67.85914653	35.12583685
TCGA-Y6-A9XI	0	526	0	526	0	526	40.52145645	0.018267019	11.77253804	159.9588985	50.46199263	106.9530446	15.91216201	387.3054665	53.71589689	45.67722429	225.5560172	56.30218995	16.62997652	16.07968048	15.19127504	93.3695789	65.34851413	7.765586784	0.025601699	8.409545608	221.0069013	0.574600917	25.45050863	49.89791161	7.906694942	68.57506433	35.31983739
TCGA-CH-5789	0	304	0	304	0	304	87.55976882	0.0262946	16.98364617	174.1350354	23.73627755	142.0164104	14.77334095	300.3201377	44.80809588	45.82799084	182.9466691	64.12045952	41.34308812	18.86587751	18.77832543	81.20530739	78.39434008	14.48216059	0.016378917	5.679604094	171.9147753	0.519900086	22.28820386	80.75878992	12.09218915	79.34491689	23.04760209
TCGA-HC-A8D0	0	775	0	775	0	775	46.12275967	0	18.35122607	112.0492211	12.80326846	104.9504285	10.87777692	251.6524141	35.33827892	39.91735749	128.0004658	45.26327821	20.40719696	14.49104498	11.97233242	92.46073395	48.67549785	8.317143273	0.015285491	5.094755154	194.3468362	1.146818637	26.51064208	31.73070296	5.292143288	44.82763586	23.5523987
TCGA-QU-A6IP	0	2620	0	2620	0	2620	46.14220458	0.008539797	12.59369275	77.18581842	17.46441562	108.0663609	8.588004447	245.4096626	44.46736831	32.99226302	148.4582847	53.45221392	17.63773687	11.4242847	10.27612892	76.12972728	55.90430619	7.854910777	0.007979164	5.61635209	134.0777329	0.982399373	27.65221704	33.11562997	6.381092815	54.82955935	28.76952508
TCGA-KK-A8I9	0	1001	0	1001	1	940	46.90693122	0.069985683	12.98438316	125.2152923	21.9251991	127.0887238	10.4428423	354.7349006	45.42927165	38.91152921	145.505769	59.0014276	17.2775684	11.95886311	15.07340067	83.43074257	81.08736499	8.71374784	0	6.362605344	180.6136591	3.74245676	27.98922636	35.79639579	8.306549553	99.55140235	28.2968247
TCGA-EJ-A7NF	0	250	0	250	0	250	68.82731091	0.012852896	11.25255555	98.64600544	15.80691005	106.4247575	9.375504746	233.4477395	48.18079844	33.04130964	161.8722811	47.41032695	15.9584049	11.22753257	9.610595044	81.6434038	50.9508229	8.008938054	0.012009113	4.686409994	160.1502836	0.519809411	29.26638864	27.26343987	4.649703213	52.24686905	26.0207305
TCGA-HC-7750	0	522	0	522	0	522	27.40865564	0.008831043	12.65302757	142.0660443	25.21822373	128.7397241	6.094323182	183.1731748	40.75512293	27.53338217	144.8632472	41.5050783	22.15657036	13.69101176	10.21787736	65.1301652	42.39617915	11.95085348	0.008251289	5.568747031	126.9273852	1.015903736	22.64012059	33.72061867	4.667385618	42.85337454	20.11009527
TCGA-KC-A4BR	0	1349	0	1349	1	1022	48.84169048	0	15.74489819	118.2459181	17.3266971	122.4615393	11.87512616	271.7204723	45.90222546	38.5808101	153.545344	57.40566061	19.79780349	11.02849221	11.59674241	77.35969139	63.59640635	11.7161595	0.013763289	4.302463741	148.5089295	1.562158069	23.87058578	39.55566844	7.664470907	65.40519037	24.19547886
TCGA-EJ-7115	0	2687	0	2687	0	2687	55.41454933	0.006172405	16.15279438	146.3476114	37.57173223	124.4661219	8.839743491	202.6305595	48.04810467	32.564391	178.4173759	47.25141176	21.80146103	16.79740024	12.00404805	70.24390718	53.50410925	13.57203998	0	5.504060545	125.6372495	1.00961632	23.87378682	45.15155988	6.018272595	54.29946195	16.68517117
TCGA-G9-7525	0	994	0	994	0	994	27.78233635	0.021842004	11.00735013	97.24855028	13.75321124	122.0278758	5.426873992	178.3785686	36.21512092	28.56399618	102.5749223	49.62961449	15.77817957	10.72650314	8.655691164	62.9560354	45.17906705	11.06792397	0	3.063080335	137.2292823	0.176671129	23.48859292	24.99795205	4.199606856	56.08007848	7.932332585
TCGA-EJ-5542	0	1513	0	1513	0	1513	153.4605049	0.021854102	25.01794552	234.6678532	47.11373396	145.6516226	19.03682504	380.271605	69.61823113	62.63490346	229.4445468	84.20380225	60.96121876	31.33102694	23.36153847	126.287501	115.0410641	22.52333703	0.006806467	8.510921478	243.9625934	1.047520003	31.50859734	110.7510942	9.107507902	83.32259124	27.18158011
TCGA-V1-A9OL	0	1913	0	1913	1	105	80.63393636	0.069602992	16.55476896	152.7300974	25.12279057	167.7100204	16.51007762	411.1972136	38.92184517	45.04149079	274.1456073	67.95329982	22.57094329	26.95547764	20.48384744	109.9668882	148.152604	6.818547699	0.065033603	3.979192595	242.6443079	1.556911903	22.99722589	39.89003692	10.07755463	62.50194416	46.22227262
TCGA-EJ-A46I	0	668	0	668	0	668	44.47350881	0	16.99605053	137.9461232	29.84078057	139.8553539	12.60838439	237.1093846	49.83585121	45.56424954	195.3602923	52.16233117	27.75511899	16.34729749	16.00664216	86.88553713	63.93265708	12.21564831	0.009817152	7.418164567	125.1991234	1.246465402	23.65924356	42.26730839	6.472262091	68.93198568	34.75931692
TCGA-J4-A67S	0	833	0	833	1	708	23.29332376	0.011132915	15.92461314	54.78176822	10.07855465	106.0096418	4.980274639	198.2308409	46.01355002	26.32905063	73.4212942	51.402908	7.633717046	9.320397559	6.311806872	62.6553641	60.92445837	5.321109648	0.010402047	3.273259327	141.3116475	0.560308939	37.32213155	28.19659497	7.233228018	59.57364477	21.07570265
TCGA-CH-5794	0	882	0	882	0	882	99.45832698	0.027627863	15.72342409	149.2569098	10.45069902	154.0134912	10.2743628	280.179485	86.28790151	38.16021027	300.4796676	63.06573033	16.88248577	16.66135025	11.1083815	101.8836551	65.23534643	15.89043448	0	5.64337747	197.7382638	0.605853616	17.49808139	54.55203842	9.617104716	69.09830102	25.24551283
TCGA-HC-A8D1	0	573	0	573	0	573	71.53120788	0	15.81779598	138.1219672	17.41313863	103.5803927	9.936588487	245.4295207	41.15861485	37.87839141	156.0720401	42.62577476	28.85899325	14.38319342	13.61623961	77.99179956	52.33728128	10.60202928	0.007505519	5.049892413	153.1610255	0.779695841	22.26426993	44.57272704	6.075508842	52.64201346	24.05747603
TCGA-CH-5745	0	91	0	91	0	91	75.04326499	0	21.51901743	124.5866561	21.62502245	174.1421427	12.9460287	246.4570984	47.61337782	45.4800394	178.0825588	46.33921608	35.76580189	19.24544564	18.58383028	92.56616442	74.31590391	14.38491262	0.007087172	6.617097862	147.6182809	1.336133291	25.21442985	52.96129423	9.510760598	68.36625058	26.2653226
TCGA-V1-A9OH	0	2403	0	2403	0	2403	32.61044575	0.009265611	12.51655788	152.7439919	18.25813648	123.9504979	7.85242241	263.0361742	50.63354619	32.36473785	145.3473901	46.71497026	14.13557563	16.24635375	12.95416739	88.67348954	58.57732976	10.46874814	0	5.161719976	176.8056426	0.699493907	25.98376005	36.01976379	5.285451428	47.2751869	17.09918265
TCGA-ZG-A9L9	0	617	0	617	1	51	38.07984911	0	13.64628334	58.21933183	11.33478678	92.21043826	3.770890298	243.0000614	36.89675915	30.89469195	79.44140904	40.49286294	10.86200015	18.02466297	8.640360572	61.18259514	58.67970065	5.602507848	0.027724733	4.017754661	145.7599268	1.346726633	33.23186951	32.59763303	6.178419298	47.13010318	15.91793536
TCGA-X4-A8KS	0	979	0	979	0	979	11.49011263	0.004851477	3.702040371	13.07749388	6.765051658	46.8826709	3.844300911	103.1260083	11.20407195	15.26683699	36.62502533	15.98565374	6.89455827	4.822577302	4.921043407	29.69408379	23.79137656	3.148014976	0.009065961	2.449302431	58.70214428	0.898197462	9.944410582	14.63238262	3.457120038	21.41037013	10.55041209
TCGA-2A-AAYU	0	615	0	615	0	615	75.7878549	0.008586569	18.39686563	171.344027	23.24009581	169.3446981	12.95256449	405.3189921	75.53428518	48.44999494	260.2268061	66.79300923	38.55137178	18.88919866	17.36971474	113.7080784	78.08367844	14.85960382	0.024068603	6.245043925	241.2779792	0.277813183	36.32333298	55.86261549	8.622536615	62.42536881	34.50669807
TCGA-EJ-A46F	0	783	0	783	1	215	44.69026134	0.008382156	11.74635208	44.56647802	16.16583282	60.09153152	6.853069847	273.0636332	50.22089225	28.4773675	94.1162688	66.05330109	10.32752239	14.39262433	6.869768282	97.00467591	65.61339839	4.833414361	0.007831871	3.421102356	180.3766406	0.210932909	48.80538402	32.9442039	4.796771786	53.85414102	17.36912973
TCGA-HC-7736	0	1103	0	1103	0	1103	65.37591704	0.037034622	19.66671341	220.6861927	61.80473263	109.9465213	14.6834887	284.5037387	55.84359	50.50372957	325.6449965	71.98308639	53.94245297	24.30995559	17.11472283	101.6631418	70.08725449	12.14995721	0.009886664	6.273331974	181.3535487	4.422047894	27.69311123	75.80300284	10.42315715	60.22893006	26.01342024
TCGA-KK-A59V	0	3440	0	3440	0	3440	72.69601043	0.029630704	8.919976044	52.79198044	21.01557647	92.19843032	9.612061462	322.9253312	48.2177893	44.89120791	90.38196525	55.71115504	21.43527381	12.16917189	15.89203273	110.9588138	67.30586925	3.13177183	0.013842734	6.734537004	171.3104455	1.344819361	41.48100695	37.64594585	15.80893365	53.08686015	32.65722174
TCGA-ZG-A9LS	0	516	0	516	0	516	27.46060289	0.01333973	13.49603473	124.3426747	15.78420774	114.1750723	8.638946317	229.3874438	49.83479746	42.93061341	138.221796	52.30998515	19.6874137	16.44357302	14.14839504	83.94445351	53.20744539	10.93135958	0.024927971	5.702525236	158.2709536	2.229926681	33.32721233	28.79349802	7.244810032	50.80812205	19.39755347
TCGA-YL-A8S8	0	1890	0	1890	1	679	49.41701062	0.026579109	12.87555733	148.9940361	92.57431329	82.66768364	6.394709422	374.2398647	41.65949534	25.01970504	165.3924328	42.74867781	14.73206023	19.57931051	10.9365774	79.62899645	61.35074389	8.76553483	0.006208553	6.182347838	107.7065983	0.716625575	25.72058403	39.26550208	8.331680244	38.66604715	37.51696191
TCGA-ZG-A9LU	0	579	0	579	0	579	41.80039801	0.035742128	10.02200217	50.69306817	17.9453391	84.52153805	5.353146965	183.8277534	34.33963796	34.89604763	94.78129951	38.62622743	10.37218089	13.58469969	9.810349534	61.62980067	69.33072981	6.806252875	0.011131893	4.309517685	133.6837337	1.049339046	24.95193485	18.31229322	7.252192498	36.0554138	20.09427994
TCGA-V1-A9OX	0	1134	0	1134	0	1134	26.42401813	0.006360653	10.36173436	55.56113943	23.70466007	102.1107863	5.44057946	212.4214243	30.21839529	26.10545217	103.6206662	33.23323161	10.09404582	8.323128481	9.125824169	52.28559582	45.57485699	6.076044871	0.01188616	3.924825013	113.8630879	0.903211378	20.14256949	20.67743113	4.578914216	66.41118708	22.53044185
TCGA-EJ-5531	0	1273	0	1273	0	1273	96.320338	0.041186622	15.7338565	183.5185238	62.85532931	158.2371927	9.781136446	299.5830681	48.88865133	44.41560707	180.8729136	64.87566575	29.57985128	25.08548145	14.01045406	81.25218151	77.5837744	18.31632091	0.023089647	8.173939986	184.1854246	3.331419251	26.77068302	67.20708747	8.947385207	73.91990744	22.50493467
TCGA-EJ-A46D	0	626	0	626	0	626	37.13228037	0.010261349	14.84898709	121.9064781	25.08013846	141.6787364	10.89256788	244.38789	49.17076768	41.76697372	174.5249437	49.76631163	22.44403004	16.05440329	14.02969107	88.67062767	62.72938553	10.31702439	0.009587697	6.27219295	156.9962773	0.645554727	33.04377525	40.62754023	6.825916757	63.30615574	30.46477554
TCGA-EJ-A7NM	0	128	0	128	0	128	75.85048155	0.052412367	17.05493065	114.4123585	21.03270326	127.9313462	10.20463649	376.8881738	78.50354021	34.01979843	209.4881422	68.86167879	15.52020255	18.42378734	14.02736197	143.692162	60.25104368	8.655069126	0.006995933	6.618809072	243.9180769	2.54365467	48.22263985	34.79439029	9.593007287	56.01981171	38.14475016
TCGA-YL-A8SR	0	273	0	273	0	273	30.21170137	0	12.28923885	145.5334188	32.75281128	140.2665913	13.67196371	361.6369869	41.44306928	41.37348417	198.4313854	64.56944012	26.00499139	15.26037919	16.43190697	78.71876366	93.11152303	7.700265484	0.015542412	6.885733787	183.5895147	0.508297614	27.47510094	61.13971841	5.00214406	75.45044921	37.53176823
TCGA-EJ-7318	0	1029	0	1029	1	380	22.95924954	0.011451818	12.23512433	67.11197115	18.8673384	135.0780831	6.456610277	285.122588	43.97070064	25.43385925	149.808522	51.0315939	10.53947753	10.06697641	8.325556573	65.68461862	65.43035681	5.450551333	0.005350009	4.884397207	153.1005716	0.524898406	34.97224765	26.31577783	5.322042726	58.38790825	26.7065293
TCGA-CH-5772	0	486	0	486	0	486	87.13349034	0.012972434	18.32724821	147.1023424	32.25028736	101.9287445	14.37268922	350.404971	42.09517118	43.30294749	141.9744032	59.62453357	27.74998872	15.27327956	18.91214214	92.5763612	60.27140574	12.96471962	0	5.94699712	223.9889914	5.99259874	35.60814942	61.4833001	7.045331657	63.82097062	23.77133373
TCGA-EJ-7312	0	1099	0	1099	0	1099	32.91814303	0.330122366	14.54525469	89.68580004	18.28345479	119.0513877	6.465384704	306.0794471	42.09641786	28.97884355	190.2825898	56.60843655	15.55606382	14.96294469	10.44214721	60.35926701	71.68639041	6.459395616	1.499409944	5.268134	199.4460546	3.774579173	32.77132805	51.22469707	4.027663716	55.79717303	30.48233476
TCGA-CH-5771	0	396	0	396	0	396	74.24900798	0.011930602	17.09404651	104.0151925	40.48562808	162.9436497	9.694746849	213.0559815	61.62918104	37.94805243	175.2883558	50.05584905	25.62027597	18.73202956	13.336387	71.18713673	56.11793247	14.7141734	0.011147368	6.315565143	142.3348094	0.914980261	21.51330121	47.62102698	6.907132045	55.87387578	18.92199946
TCGA-V1-A8X3	0	202	0	202	0	202	54.39407275	0	18.5544053	149.2710346	36.72520499	145.6230793	14.5032481	353.1603321	62.33763347	44.41839323	203.7767938	73.06695341	19.54522581	17.18288468	14.50823802	90.3160675	75.59447986	9.687396539	0	6.081747073	179.0920386	1.656463903	30.75826107	48.75648881	8.778665518	64.47477195	35.42664613
TCGA-HC-8265	0	483	0	483	0	483	71.00561004	0.126732715	10.88496779	88.11637599	29.48786968	108.9121854	8.119688499	219.986854	32.92824098	34.00362623	150.7897385	39.26354684	20.16937975	13.81950206	12.51542041	76.97963694	57.57787841	7.090063151	0.087251533	5.057654099	149.9357099	1.234903368	24.74876577	25.68126043	5.324428058	39.88477318	23.78081267
TCGA-EJ-5512	0	1733	0	1733	0	1733	59.44339531	0	18.43810581	152.0153791	28.27141149	151.3145989	11.26786891	279.2788887	53.64823174	53.40751595	141.1532072	69.47056543	31.4351035	21.66708481	17.77804845	99.16896769	61.35176554	15.25091017	0.009408885	7.129142188	197.876713	3.022771757	34.67110453	57.04431324	8.95595307	73.12166873	23.36762707
TCGA-EJ-5504	0	1427	0	1427	0	1427	89.14155347	0.03248262	17.35221728	212.7368339	47.47629616	119.965258	8.760773012	266.7536156	46.98897009	41.27039868	188.3276626	60.46433924	29.77360596	25.90444997	15.4171551	89.5250568	65.40894627	15.55804912	0.045525234	7.948212913	195.1368136	1.445063273	31.1197956	80.25088232	7.962272688	59.12109446	23.18292283
TCGA-HC-8264	0	48	0	48	0	48	51.30620476	0.016469918	11.12952066	135.9181632	29.72644192	96.6873894	10.55808873	271.453282	32.61121973	35.75484621	125.5504756	39.69035244	21.45306115	15.01399815	19.16753137	69.52373143	75.09147731	11.54265296	0.00512956	6.955677024	161.1695135	0.947331623	22.57159496	49.12851337	5.522973784	62.71429954	21.1111465
TCGA-J9-A52D	0	212	0	212	0	212	45.06267311	0	12.49250315	154.9745973	157.855504	111.5342057	0.425118653	370.6322767	48.6657921	43.18579425	137.7460699	60.40655413	13.53994345	18.09128206	14.90911057	109.2159093	70.34329272	7.238937587	0	10.40268858	176.5670718	0.147133961	44.01359599	48.66468228	8.876320791	73.18120083	56.41754798
TCGA-HC-7748	0	792	0	792	0	792	133.7696097	0.039168224	24.25924826	224.674979	29.46350701	151.8560573	15.70994333	309.6345423	65.30678552	49.53953433	250.549577	63.66594663	59.60177887	24.90578168	16.92997295	85.18212146	78.40982337	17.57741524	0.005228122	7.706261971	190.8111363	0.623574229	26.01394197	89.21868892	12.65526817	67.75041001	24.33667752
TCGA-EJ-AB20	0	131	0	131	0	131	10.99886581	0.00941955	14.59998466	53.08525487	10.98476903	133.6749721	4.365755512	221.0330581	30.24022684	36.3226649	99.12382171	41.71571816	16.29950029	12.29602711	11.88878066	78.20712456	46.55725681	12.74726899	0	5.520783885	147.0785107	3.115362834	26.86317872	22.66035857	6.231613926	34.48813994	13.601934
TCGA-HC-7079	0	1184	0	1184	1	380	56.31573388	0.118317887	14.66558622	122.2651557	16.46391253	119.4128699	12.82754323	233.9718952	36.60284015	45.89656272	119.8743573	56.95944318	30.30766136	16.19491115	18.82989985	80.55952093	57.79194879	12.31635126	0.018425066	7.743246786	130.3359328	4.088034952	20.24942124	42.3193108	11.17694845	68.19872345	22.50504612
TCGA-V1-A9O5	0	1932	0	1932	1	124	116.0838535	0.025417374	12.0149533	113.5954281	29.37251531	151.2120855	23.9088038	505.7772375	78.18532151	44.68671735	286.5677771	79.50125376	24.45457062	52.66487556	27.92869152	155.3643202	118.9832767	16.80221732	0.004749747	5.260685953	254.7624345	4.276289912	43.14464353	124.6084405	14.90666304	54.66438051	48.22769537
TCGA-HC-7818	0	938	0	938	0	938	56.0605011	0.018199907	15.11890269	165.8789845	27.34737928	158.0718431	13.49545744	257.8575518	47.15478892	34.90670017	214.3383978	47.65929531	32.96170699	17.91412301	12.44763879	89.57233795	60.89299842	14.83290907	0.011336731	6.184241187	174.5382164	0.883270074	27.26734053	42.46768658	6.611694578	77.1928627	25.52747715
TCGA-ZG-A9LN	0	115	0	115	0	115	46.67443238	0.020597539	7.724646445	82.18455327	67.59337277	152.2063381	8.266076377	262.4199212	28.03412161	34.42791585	145.8604562	59.29834413	17.84081542	11.16513571	12.72374387	71.73762365	48.46883498	8.786180165	0	5.471661233	147.8989028	2.381836725	27.84086258	28.34055877	6.006189332	47.14910138	19.93777087
TCGA-H9-7775	0	185	0	185	0	185	51.70412151	0.012585696	17.8588062	191.599056	39.05729982	133.1069793	14.16703767	302.3164431	49.26795253	41.50169318	158.8302827	49.83890546	25.33133917	21.5805035	15.17499073	86.87538558	64.4128999	13.36119384	0.017639183	8.618038911	168.8164182	1.74192161	28.19061722	52.76761489	7.20229047	74.97262076	23.9077434
TCGA-J4-8198	0	614	0	614	0	614	97.57385018	0.017808923	21.721777	217.5637599	28.99064244	120.465484	14.52749392	335.9930766	52.84431718	53.8433185	192.4731112	46.49142798	31.44147746	22.04645793	14.67580343	111.7504468	61.16133369	18.31457155	0.005546591	8.864650461	192.2176073	0.896305983	26.01143942	53.57354883	7.17288123	69.07823719	35.28273366
TCGA-H9-A6BX	0	941	0	941	0	941	25.75156285	0	19.46206002	111.1814546	24.14389866	174.1685018	10.07036767	233.2502447	40.42288675	43.44325712	146.1444256	51.75238911	29.43383064	16.18918228	15.81660234	79.56785223	60.32761423	17.26778211	0.007835861	8.013675347	132.8416337	2.909342139	26.05940707	42.13354479	6.312343777	59.01140506	20.51449102
TCGA-ZG-A9L2	0	1154	0	1154	1	180	33.6762277	0.007099247	16.4614308	144.6002541	14.496358	132.7572757	8.614114694	333.65343	63.64249447	40.26394992	133.1332379	50.83940568	22.51466247	15.57803979	13.50538327	93.85805705	54.36305817	14.15681001	0.013266376	5.781258308	198.0962164	1.403672064	32.43580374	33.4608582	6.870219226	41.70444752	23.92674797
TCGA-EJ-5524	0	1882	0	1882	1	265	142.9673975	0.039635122	22.09627889	214.7330594	33.16107175	146.3545337	22.45569967	364.78292	57.03345707	62.78489867	231.4673574	78.37629493	59.27097158	27.18469549	28.7309488	126.6638898	93.36225654	18.63917008	0	8.29536228	234.9110948	1.282369838	31.7671382	113.6198243	9.332680679	77.59272363	24.94237864
TCGA-KK-A6E0	0	1483	0	1483	1	941	41.12491147	0.007723407	13.46463823	141.9467633	18.55325268	135.6715188	14.24559116	335.5297891	33.19855076	34.04478746	157.602758	34.98768504	13.76794282	13.27982686	15.98108048	76.30588608	65.534789	12.11037601	0.021649114	4.422100232	160.8048341	0.541419846	24.96282986	41.23435727	4.518327427	123.6992903	34.43948971
TCGA-CH-5754	0	62	0	62	0	62	129.2711462	0.036660982	9.338994865	148.5233438	22.42388516	149.5258447	13.08552192	339.044732	53.39276684	36.28715551	201.3883016	56.71209159	19.43865791	19.00345187	12.80324338	105.605684	62.83913067	12.48282658	0.034254212	4.09173801	194.3294019	1.469499902	27.77155745	48.29930581	8.939719965	53.45042676	29.57164485
TCGA-TK-A8OK	0	27	0	27	0	27	36.02357733	0.006519222	14.07933019	93.41282153	17.02717547	104.1519801	8.505390739	220.2260597	25.23189595	37.81066969	115.5356355	43.50814503	29.62629006	15.09858384	16.61975995	69.76671983	52.44275419	11.82705402	0.012182481	6.242074457	137.6613651	1.488196092	22.31024169	42.95301673	7.532667534	64.212352	16.58716615
TCGA-EJ-7327	0	923	0	923	0	923	145.4474152	0.032605643	23.15972041	226.4369675	31.38088091	135.1866146	15.51225106	303.8257825	69.06534489	59.40820227	297.9535238	57.55799568	58.75084315	30.77796103	16.95157744	132.7521508	80.83925292	20.10139973	0.042651146	9.208174487	209.4683361	1.582403163	28.76770284	84.61633233	9.10364357	72.68484076	28.24032503
TCGA-HC-7209	0	440	0	440	0	440	94.96466355	0.007648531	19.06849786	134.3644204	21.93642245	161.6192944	18.37463977	272.0230683	57.76458647	38.38962599	236.8475744	59.59743475	24.92888178	20.56065715	15.63440803	78.33290737	82.39135006	16.84337071	0	5.621984296	166.2641201	1.01735013	29.65135833	65.49803507	10.31510248	43.71413807	24.92758096
TCGA-EJ-A46E	0	524	0	524	0	524	52.02825836	0.020060966	19.76091262	107.2858535	13.02113636	154.655163	12.28132787	248.5007939	41.08428204	64.59766328	140.0939135	54.99570293	26.27199687	16.89000723	19.3427973	97.57543648	69.18001848	14.71470352	0	9.196616501	155.4496952	2.325798779	24.52322713	37.71880153	8.518663193	75.89533208	31.89404441
TCGA-EJ-A65B	0	710	0	710	0	710	17.86800132	0.007265621	16.74338198	59.3558234	9.973457192	94.53994329	3.979200532	179.6089307	26.70539043	18.73949368	79.97177199	46.24606797	7.325341675	9.283404177	8.749889666	56.09757213	57.28556775	5.103322769	0.013577273	2.248643311	135.8331002	1.985074771	29.95836481	28.22479715	4.740448263	43.99703986	13.25093379
TCGA-XK-AAJ3	0	1262	0	1262	0	1262	60.08657666	0.024265285	11.79706571	140.7543899	27.74474067	129.1139227	5.059938125	331.011906	39.58776051	31.23868171	162.8384586	48.25443632	10.81733227	14.22062701	13.21128421	76.63521969	52.07362053	7.710278995	0.030229713	5.835806876	158.7412456	0.392544176	27.36804995	37.19604992	7.635854339	56.96177321	36.07883727
TCGA-VP-A87J	0	1774	0	1774	0	1774	119.9210863	0.007674576	18.10254612	198.0889882	23.39351425	145.0107537	14.51786505	411.4161662	67.07888957	33.48585384	253.7919288	78.26687922	38.15378612	15.02727543	18.57357763	87.03926388	95.57329888	12.89629854	0	6.650592033	251.1747915	0.565586251	28.56678821	62.28715482	14.00077793	62.78624961	36.37168453
TCGA-KK-A6E1	0	2198	0	2198	0	2198	87.37600944	0.008641653	8.397144855	144.0220214	21.52395044	88.62783028	16.12286794	309.3529597	55.90662658	26.27351595	137.2782235	64.30544104	14.17960921	17.56957199	12.72340443	80.17628238	79.58722228	15.41161103	0.056520341	6.6361356	154.8063357	0.248529199	37.45485214	30.50324923	11.4812208	55.00413711	39.48242007
TCGA-HC-7749	0	724	0	724	0	724	77.55482561	0.031887049	17.58338516	189.5772652	24.23749869	136.5460867	12.25724294	299.1079492	55.04641248	39.00533252	213.9018942	49.06458157	39.45497661	17.25954927	16.10552582	88.74102542	72.0337637	14.37690072	0.009931229	8.193119682	204.5981384	1.862765911	31.55962411	59.36716656	6.20847309	64.06154138	26.107653
TCGA-CH-5764	0	31	0	31	0	31	256.125815	0.016011703	16.64167016	223.7099967	36.39983225	98.25513587	17.80301635	290.7489925	72.43681271	50.94831575	236.6396292	72.42841635	33.28231202	30.20052555	17.86233952	145.6819079	86.11660244	10.78594126	0.014960545	8.579168548	201.1225767	1.09365847	22.21316087	78.23188025	8.783502365	79.05387379	28.23082956
TCGA-V1-A9O9	0	2870	0	2870	0	2870	54.72153936	0.0439541	16.16895869	178.6138289	21.16810471	145.9684461	13.93363352	315.2300096	53.28900976	44.51212376	192.5257189	58.75978623	19.94505105	10.70227418	23.90264554	113.0257283	66.6202517	11.68976103	0.058669348	6.862426802	188.5200041	1.87357058	20.87312212	37.70329634	8.605634841	57.12692447	32.20659259
TCGA-FC-A8O0	0	616	0	616	0	616	22.2968983	0	14.32721574	67.64329414	83.5277307	122.7992289	8.390637138	231.9452853	37.71663723	42.58281862	157.418429	42.13709002	17.9271378	11.57606941	15.2516539	83.94646753	46.82481688	11.63271856	0.02020896	5.675905778	147.7150527	0.712748235	28.01409276	32.70669423	4.664498064	82.30602787	21.59195991
TCGA-EJ-7321	0	824	0	824	0	824	127.7478594	0.007543925	17.65782039	205.9196021	23.8269818	132.7400581	12.25832874	247.7065284	62.11801059	49.68869171	230.2059533	57.91714314	27.4839396	22.12737155	13.7766852	132.3423354	64.69260022	14.83664447	0.007048671	7.982014943	223.3210387	1.044115706	31.39723442	45.83934414	8.702914482	69.86706604	26.65641398
TCGA-V1-A8MM	0	1195	0	1195	1	990	41.72198422	0.007023653	14.03793066	78.34905425	18.14834711	100.9672345	4.730974895	228.0073241	44.025849	33.1619947	120.0156755	46.47185768	9.043906405	12.3874445	13.1245434	88.26496633	54.9793752	7.442334869	0.026250214	6.290307434	165.7582156	0.921608419	33.11279632	40.54410066	6.861063935	55.06165844	36.69458566
TCGA-KK-A8IK	0	2052	0	2052	0	2052	57.75310268	0.00771142	4.473900799	64.59672994	30.47494918	43.49399553	7.451551268	454.9672192	38.81977417	46.74126519	132.2358665	45.25693117	19.76949325	21.22937097	9.911332104	81.64376811	76.20935757	2.641164427	0.036025857	6.637772143	189.1193785	2.661314811	40.93689809	48.65685071	4.904825398	46.34760722	40.68866277
TCGA-M7-A723	0	763	0	763	0	763	13.55106961	0.006341033	6.989208777	33.1441722	21.75086419	87.39856895	5.753117334	139.9131144	19.53626717	19.17141528	64.67342535	29.17293527	9.810548486	8.046928046	10.55281361	52.90420842	40.66032669	6.511176312	0	3.274908631	97.26740574	0.512900513	23.52764263	22.45259052	3.305139202	46.22964793	9.879885604
TCGA-KK-A8II	1	3467	1	3467	1	626	207.5684545	0.021320611	20.9814056	192.1328056	21.07815125	156.4687048	17.44245646	412.0321665	64.25730238	56.05673648	219.7490659	78.91937689	19.67507591	17.8410389	18.28918692	125.2201551	98.63653483	17.0720168	0.006640307	5.924934381	243.3117552	0.740912569	26.36918842	66.3359923	10.51715077	67.28222995	37.24223945
TCGA-KK-A7B1	0	1063	0	1063	0	1063	41.03676056	0.028766793	13.0775547	120.7862444	20.08346108	76.99613034	14.43743011	325.2096687	48.7603817	37.02455542	164.2685628	70.06863837	16.75319362	14.44319395	13.51344915	86.86160831	73.57634441	11.36517099	0	7.345025592	168.7275683	1.530536835	39.41274929	40.61633493	7.025220766	65.58868478	35.90679854
TCGA-EJ-7218	0	2542	0	2542	0	2542	49.38078966	0.020714594	13.79886973	159.0155726	21.92113546	103.5704567	9.625209943	214.6787135	53.53965559	32.42982152	184.1015404	47.45623129	16.71132457	14.33036038	9.537119779	69.56012067	52.26034752	9.097083709	0.009677345	6.070394895	138.7994522	0.493347443	31.39896804	34.0631973	6.446156118	53.55585959	28.31179953
TCGA-ZG-A8QY	0	404	0	404	0	404	47.22629723	0.029648572	12.66496563	97.88663297	15.9386532	96.83805361	5.36127032	221.085228	23.73301203	32.71938149	129.6549011	40.73780525	12.05032369	12.02774462	11.29193394	73.80550794	57.54643785	13.02650698	0.005540431	4.278292868	114.4760735	0.714116675	29.39991439	37.03810642	4.906291276	43.88014882	24.95989666
TCGA-G9-7509	0	1610	0	1610	0	1610	70.67658308	0.022968938	11.29081499	141.3560107	27.28495053	157.7595413	11.7541404	318.3225357	50.57212665	43.92378554	186.5166854	53.76486545	23.33548502	17.77444498	13.57590798	86.49979287	60.38571814	13.89506394	0.007153681	7.938023792	180.3056674	0.192667443	26.54278643	42.67359909	6.502334677	79.86085606	29.78432367
TCGA-CH-5790	0	974	0	974	0	974	194.114317	0.040941821	12.31530484	184.5819837	31.46973982	87.22319539	20.44955145	344.0314136	63.64658058	57.23357546	219.8444826	64.878343	46.91339307	23.7135025	18.78077137	110.2772115	80.27890674	14.40601864	0.038254017	7.167103203	233.0110753	0.827904599	30.19342543	71.11314958	7.965238029	62.3395279	32.27975774
TCGA-G9-6333	0	2465	0	2465	0	2465	65.20104564	0	11.43683572	93.7438433	22.87541723	154.2016987	9.663220358	252.5279111	41.63650586	35.49345466	159.3813724	53.98351788	20.69100633	10.74292533	13.35675715	66.64681145	64.32665714	10.23455304	0.011172424	7.204825932	143.8614899	0.687777736	14.47508441	33.85164765	6.886337764	53.13665499	27.31583407
TCGA-FC-A6HD	0	789	0	789	0	789	17.74242174	0.008058284	25.70942582	50.82232266	9.697618128	71.87351285	4.197729881	162.715473	27.0163975	17.44836174	98.49317821	44.39569238	8.491995883	8.124896297	5.252387359	92.16055669	47.78652936	3.439175431	0	2.774536893	185.2116756	0.101391426	34.7588315	23.7479117	6.520625643	68.11349844	18.51327389
TCGA-M7-A71Z	0	643	0	643	0	643	45.12147145	0.006444222	15.53807586	63.6055674	8.195494064	109.0917689	4.492810318	200.2150681	44.2094186	25.15370118	156.3388618	40.15084724	11.7868456	9.532369291	5.803430528	64.53493388	47.27023775	9.432109432	0	3.490248869	201.1073172	0.440164137	34.68842706	16.48161841	3.124034322	39.51225136	23.67325716
TCGA-G9-6496	0	1726	0	1726	0	1726	34.62357522	0.006608385	8.643717857	30.81894102	19.89729324	77.08421671	6.962895733	251.2220864	27.13532457	16.29251616	134.8868082	30.46123457	10.54745724	6.313152328	5.467013605	44.95119322	47.77585614	3.134243267	0.0123491	4.064905344	111.0951214	0.285080328	17.80568369	21.55577883	4.082806628	25.38214301	10.77357412
TCGA-VP-A87B	0	2722	0	2722	1	2473	28.2675206	0.014854493	11.8445326	161.3047301	26.19182464	78.7689166	4.23136325	250.3886877	49.01148187	30.58185815	136.4200447	39.31378745	10.88758928	11.67312616	7.770071834	60.19341381	44.94444145	4.123794237	0.006939654	3.95083088	95.76697296	0.453907498	16.63623865	25.28326625	7.133491643	38.61107035	37.98803659
TCGA-V1-A9ZK	0	1383	0	1383	0	1383	58.88792032	0	14.28530415	166.4921024	80.67982541	149.4869517	13.77673535	295.1644484	53.32277911	43.72738102	173.7385158	49.24055619	20.56144525	14.57682639	16.48908083	80.81126773	66.77443061	13.7625853	0.012454097	6.690639078	180.5967813	1.114078739	30.11324165	50.0863393	6.206645503	71.94863267	30.27620995
TCGA-HC-A6AP	0	71	0	71	0	71	11.20460616	0	18.4707957	54.06210259	15.79724198	95.98311688	4.728339512	212.2221886	30.41267095	21.00242836	74.87364498	41.60403759	6.846773293	8.453513233	6.58726419	63.64416463	43.16764933	4.579622785	0.019885772	3.691403544	145.3114374	0.841619663	48.43031785	25.35502397	4.486467389	66.05533226	17.88652727
TCGA-HC-8257	0	726	0	726	0	726	78.66111999	0.006469601	16.12931562	165.3822077	17.01812737	102.478918	12.57443385	273.7440356	50.4776734	32.04165417	196.4983256	43.09137281	33.45607247	15.71980882	13.59259163	97.02920031	64.33721839	13.81871173	0.006044878	6.457362851	200.068731	0.43026885	29.11696955	43.74288341	6.414165846	63.00580308	34.30446944
TCGA-EJ-5525	0	1115	0	1115	1	546	220.3280554	0.013351995	25.29971213	227.181636	49.94634845	121.618482	24.10202206	394.352802	76.24975393	60.26154555	184.8391946	87.3125483	35.52527987	52.15084255	23.54655214	159.1948214	85.92623863	9.556986997	0.037426336	9.891743403	236.1554457	0.623993563	34.27013859	122.3419797	9.709184631	72.95885621	29.09416201
TCGA-HC-8265	0	483	0	483	0	483	82.34169183	0.096008457	16.85527344	74.5668116	41.63695873	78.45599566	9.950760711	129.4414183	12.09336047	23.62207686	33.10517704	23.62480843	25.32522449	13.42787596	33.85469293	60.15239954	22.42000855	13.45043975	0.012815081	5.650917505	121.8752535	0.838206403	15.36062066	40.70392487	13.79793954	30.51465419	14.16080527
TCGA-HC-7080	0	1106	0	1106	1	894	36.74642861	0.091244459	14.1732337	117.7256207	19.12016791	147.8592874	9.598437051	349.7947731	56.3884673	40.36703683	199.3010065	51.52779389	14.25468274	13.74440371	14.46543112	103.1268204	61.64957472	13.89730122	0.125637942	8.72260887	181.1898791	0.129480616	21.4563919	38.16024663	6.38909672	83.79257035	42.37059491
TCGA-YL-A8SL	0	987	0	987	0	987	156.5144898	0.008913625	17.78988204	114.0468673	12.9692475	108.8016307	27.17239549	462.2052261	91.11432337	48.64479333	305.444667	76.08011769	12.02440481	20.24257361	14.72242077	148.3098662	81.63237313	13.16571747	0.008328453	7.4829362	314.8314248	0.448614223	35.72089342	52.89421489	9.909413334	68.38158374	43.44088205
TCGA-M7-A725	0	573	0	573	0	573	70.0038276	0.0064427	11.66768392	169.6751844	23.56023382	102.8606794	12.52214596	396.3653923	56.07234732	37.86590167	230.9036138	50.92625136	13.40797695	30.17361803	13.30001184	101.0538232	75.08296204	11.76149411	0.01203948	6.530209243	201.4724565	0.602187654	29.9337143	91.25920363	7.162447329	56.63966596	39.75312261
TCGA-YL-A8SP	0	2366	0	2366	1	2036	258.5940228	0.00762301	25.94015295	220.7782796	18.01614551	123.0471962	18.94916065	452.6848066	44.59789208	48.90868348	211.9133748	61.36561858	32.5440028	17.40197524	15.72923776	152.6243935	77.28140611	20.44851978	0	4.895447954	280.4754922	0.219233557	25.00066021	48.29901479	9.141470108	62.39776465	33.27630116
TCGA-EJ-5532	0	1828	0	1828	0	1828	117.548958	0	19.05142477	248.4027965	33.99215543	140.392696	16.3498783	288.2887006	57.22925253	43.03683032	249.1020334	66.19380941	40.31912546	30.02963257	19.03383327	78.04074143	136.9199428	16.34266988	0	8.11115866	170.081497	1.322134437	24.93253162	109.5228726	9.154605583	124.5802016	28.93221415
TCGA-YL-A9WY	0	1098	0	1098	1	765	66.04314045	0.077920309	10.01547506	106.0435311	21.44423637	233.9919531	14.12596289	339.8396315	44.23861393	39.31227726	171.2699026	42.76489592	26.74188097	27.2948371	22.6432738	92.74768377	57.85997328	14.57079704	0.022401505	6.689767892	167.2030732	2.079338711	18.66055556	41.676882	6.70717138	51.34633658	32.30991173
TCGA-EJ-5521	0	2279	0	2279	0	2279	39.97556951	0	13.84674753	126.1482579	14.05449241	109.2774819	7.107093932	226.3378202	52.22246243	27.07480455	118.5883907	52.98612307	17.23877078	17.31820011	9.172939578	67.24121971	60.0002496	8.619351205	0.013366859	5.709745249	151.8499338	1.182872301	28.530777	49.79271757	5.614284247	57.1409626	15.74834036
TCGA-HC-A6HY	0	134	0	134	0	134	27.57972752	0	11.54479078	62.46676073	16.31733694	129.0534156	6.984098103	280.8428651	47.77223149	30.63717291	159.3668947	51.99819476	15.7947496	9.687235267	8.679475957	97.64005178	66.27934214	7.501027667	0	4.894941802	183.873301	0.493545926	40.25519891	33.72729761	5.720965346	69.31408764	33.01622358
TCGA-ZG-A9L4	0	1108	0	1108	0	1108	154.4467037	0.012139052	11.95748946	155.3369623	15.67356783	88.38493946	10.71745317	278.3393954	51.74330688	36.45132491	184.0693153	51.48372025	18.88665431	14.53188737	15.43821501	85.54880426	51.11002304	12.91545059	0	4.837043132	206.0372829	2.225592271	32.29285036	41.23063991	6.659092249	54.14759221	21.44663983
TCGA-VN-A88O	0	481	0	481	0	481	38.42356027	0.035153183	11.86842303	119.7850448	24.36742491	137.8706758	12.7520351	322.8508815	36.81629915	34.79473209	165.7797781	47.35539924	19.62724804	9.833146026	14.50016373	78.36283257	64.93148051	8.315109673	0.00656908	5.970175419	149.7949507	0.467581144	28.15402644	35.2929122	4.971530329	64.9388402	34.57878748
TCGA-KK-A8IH	0	2013	0	2013	0	2013	51.84092191	0.04660944	8.802818365	116.8124178	15.43418604	126.842263	11.12214682	342.4179351	50.68423073	45.96211448	135.3064632	46.10437741	14.60788493	14.40042218	12.84185038	92.14242713	54.25836757	11.51291955	0.021774782	8.610040379	179.3368056	1.738411599	34.92698051	38.07299784	7.135376581	66.41034798	48.34148597
TCGA-EJ-A46B	0	657	0	657	0	657	36.41763387	0.019234779	13.5964562	118.5903138	35.10998163	130.8374599	9.35383204	218.5114421	33.8951054	38.47072553	166.3832657	41.44647079	26.34625313	14.5301346	14.31765669	67.78457613	65.6366175	11.22648187	0.008986014	6.511081673	140.4132459	0.363025461	21.97047714	40.56155912	5.538701717	76.36393148	25.94206335
TCGA-G9-7523	0	857	0	857	0	857	14.50478892	0.018802159	10.76954692	84.94224255	31.32037929	110.5001375	6.291669996	168.1579946	24.86161226	24.98686496	94.0136889	34.50140961	22.2070971	11.16135061	10.55564224	55.80612473	37.03702766	12.41726378	0.180070038	4.646185273	111.5293755	4.148487723	28.29066233	22.3303009	4.334728853	34.24209212	11.83762695
TCGA-V1-A8MF	0	1449	0	1449	0	1449	19.12664429	0	8.163804051	71.37206308	11.54657626	64.44460838	6.225313308	143.6675675	21.75429026	20.03568076	65.04931941	28.33668403	8.272617137	11.89099684	8.010062944	41.52951601	31.63380624	4.14652822	0.011389706	3.584050388	70.8171977	1.720017512	20.06172781	33.13801169	4.176612308	28.41080657	13.85312638
TCGA-HC-A9TH	0	844	0	844	1	351	74.15509293	0.071149372	14.17180364	174.1996851	21.83862523	149.7587157	9.876989505	408.9545792	53.45656325	39.18895903	205.6652262	66.50770934	19.37393749	14.35499839	17.8480258	100.8824877	69.84672486	11.12931802	0.077558205	8.269000176	241.2874747	1.715838093	23.84868575	49.34912273	9.357749696	68.52712363	36.17320544
TCGA-G9-6377	0	958	0	958	0	958	57.18576843	0	13.42432762	142.5589431	30.31250638	118.9683306	9.214630269	225.9768686	58.93170655	34.22590814	179.0444244	70.24561777	24.77906964	15.71667536	10.69973482	82.00723346	73.20184561	11.51327286	0.011124987	3.823187873	176.8727068	1.273406935	31.58617674	44.51089394	6.748600768	57.73456933	19.19635728
TCGA-G9-6494	0	1771	0	1771	0	1771	73.46881951	0	9.78909788	150.7078908	46.86599039	99.943684	10.71686763	254.9965029	51.0562792	36.59488372	190.5552967	54.97830881	19.40622297	21.24403876	15.38586062	71.52948603	97.72191029	13.30214332	0.031749444	6.191630894	146.237021	1.123840483	22.91437748	65.20853902	6.130912901	67.50447719	21.28561725
TCGA-EJ-5530	0	1832	0	1832	0	1832	122.4753695	0.023426905	21.2855121	231.8733658	30.02982324	163.8218546	18.17631065	326.0222551	72.94971692	53.80908888	287.3329529	67.8270219	51.2693974	25.76788121	16.03764967	118.803032	86.90310875	18.68414824	0.043777889	8.598537873	221.2782412	1.284326242	27.24599298	87.39937046	9.627758012	83.73031185	31.40149513
TCGA-J9-A8CM	0	463	0	463	1	344	65.81974401	0	15.30102096	138.378531	18.51649152	113.948565	8.978134386	288.9410334	57.11021248	39.83080457	167.5297187	40.66684893	13.518804	18.47504406	12.49930085	117.9213925	50.84732217	11.57701134	0	4.779696546	209.25205	0.757079707	21.15968047	41.56932255	6.789147844	54.91595318	25.97719931
TCGA-HC-7752	0	782	0	782	0	782	9.710672133	0.019772652	5.870700429	13.12517462	5.541953989	35.5825266	1.335472076	41.99501376	12.2900534	7.534377171	59.84904075	15.37198154	4.543887359	3.137800171	1.852463627	14.54350486	20.60442408	1.867188417	0	0.911543969	34.47897772	0.165856428	4.57179255	7.80032883	2.51646795	16.5206069	4.606377084
TCGA-HC-8261	0	546	0	546	0	546	42.90746292	0.046271036	11.86247981	113.0188265	16.92479256	99.36537005	8.026427457	255.509171	36.53552612	35.02673706	152.5037408	42.18086261	15.35863445	14.00743213	10.98509773	70.88749055	49.77505089	9.92897809	0.004803708	6.006639363	161.294354	0.360405922	25.06289591	29.64228015	5.715579238	76.57845983	36.4591969
TCGA-KK-A8IM	0	1915	0	1915	0	1915	84.1189609	0.040743143	19.46913767	183.3200184	23.00378018	139.0755544	15.92758916	393.3926211	57.5626608	51.34408677	200.9524495	64.94990223	39.49032372	19.40029071	19.6579991	108.0854769	81.5596097	10.05708164	0.022841029	7.928306675	219.2745977	0.834872208	29.33885263	54.52136819	7.796641314	45.20434427	40.35981069
TCGA-KK-A7AY	0	1754	0	1754	1	1124	14.92706226	0.018112916	15.90940383	37.82876883	11.33480823	106.2682379	4.054940865	231.6269387	42.37573947	20.57426588	99.94544291	47.77771043	9.686562699	8.530199077	7.221564927	73.12200919	49.12913847	4.767867112	0.016923812	3.048144204	160.697435	0.553474824	39.79078296	16.72161334	7.328330154	72.33310318	18.75331105
TCGA-KC-A7F5	0	91	0	91	0	91	55.08303547	0.006734564	10.3806066	47.47028404	17.18177094	106.6939205	8.023232181	268.8794873	52.8902281	26.45817089	185.2659961	45.58398339	5.863008301	12.35652503	7.558402539	65.53260503	52.1782027	7.253147554	0	4.963207847	141.934111	0.193682404	35.99123098	35.49002964	6.443659552	48.32202561	41.95272478
TCGA-V1-A9OT	0	476	0	476	1	292	16.9675162	0.00471041	9.127341014	14.9498813	7.153495842	55.54831156	3.524951247	131.0736346	17.69985718	18.51724765	65.93457445	23.94613505	8.018059451	4.887063438	4.959624403	47.04237192	30.38652643	3.308560255	0	2.286969229	64.12034134	0.889013984	10.95661527	15.84617299	2.875856442	30.02302536	14.03908611
TCGA-KK-A8IB	0	83	0	83	0	83	21.36525544	0.006302287	9.708292581	94.4513646	22.04855712	81.31569789	4.463284959	218.5809977	36.41879228	25.12600937	82.67372844	46.24415058	7.822429021	10.46282138	3.81614881	58.58133934	49.65770109	3.566642828	0.011777092	3.449947954	113.5521465	1.07617378	28.9256177	24.70011686	4.12340841	45.78156151	25.85472284
TCGA-J4-A67K	0	1004	0	1004	0	1004	33.34452147	0.006194937	17.7815963	55.88075484	8.724992203	80.2777114	4.596873754	198.6578418	37.88650268	24.33813053	83.76439247	45.56576039	6.076358002	10.04963957	6.128466222	79.38348304	42.43884861	4.040477112	0	3.379200761	179.9030954	1.180329997	42.16169142	21.94384688	6.153145491	61.61513391	17.41700123
TCGA-VN-A88N	0	766	0	766	0	766	34.26378817	0.015136021	11.44177201	103.4971624	21.31767279	108.1666239	11.95802181	331.0850324	42.53029829	33.03920522	159.7245684	55.11433878	20.44973657	12.00200098	13.86445446	86.42201093	66.75285745	9.168351062	0.007071174	6.499689419	192.2469979	0.734574906	28.9120345	38.95197977	5.806675098	51.42963494	29.47359599
TCGA-HC-7212	0	870	0	870	0	870	203.5840543	0.007112284	28.49791682	292.7237266	36.40132526	169.795074	27.17701748	337.685738	80.70414332	54.61024269	272.1545961	82.25791529	38.00024287	31.70785403	18.24140578	116.7944942	91.32162118	25.51097615	0.006645371	8.226939465	247.3317152	0.294034066	31.10090151	93.31832711	9.79929223	65.3918909	30.19444096
TCGA-ZG-A9NI	0	132	0	132	0	132	35.0554294	0.040250651	8.704291246	73.7876151	18.57871045	101.9128705	5.05181588	221.007702	43.80821727	24.84533284	114.0940077	40.96853476	10.70437257	14.90071384	7.907478065	61.82277333	55.988577	6.791960519	0.009402056	3.328410993	124.1353635	1.917252865	18.26459715	30.08563945	6.437003564	25.14946317	17.87263119
TCGA-KK-A7AZ	0	1519	0	1519	0	1519	60.29421316	0.005959964	16.48258877	72.98409319	14.34485728	106.3958485	9.01855465	285.7929173	48.26576688	36.68781348	167.9248393	57.45533534	15.14098548	15.52698942	10.09103519	98.82889355	61.34361196	7.499349674	0.02227479	5.487551537	263.1898036	0.192831001	34.79062769	28.24746292	5.908896119	39.02278204	40.7678294
TCGA-KC-A7FD	0	270	0	270	0	270	79.90533493	0.050267451	17.82096398	194.3968503	22.00070999	133.6358381	15.38687323	485.2971692	87.93598327	48.41988008	227.172701	93.60135057	35.14063981	16.50658028	14.72732179	135.5361618	92.53800671	11.82681857	0.020128895	4.403276919	252.1484957	0.890632464	31.10300217	45.8062994	8.82089046	81.13079001	40.75227253
TCGA-KK-A8I4	0	2259	0	2259	1	1162	43.56369206	0.019835453	13.20851408	112.6414622	12.79262653	90.35462174	10.8321715	375.1072922	45.39307957	44.35754457	131.0797829	54.0712523	22.72307292	19.02766062	13.32400051	91.21192227	72.5192731	8.527446107	0.012355514	7.571300984	154.7223814	1.913407067	24.25737557	56.1727441	7.555307438	80.76118733	17.79660894
TCGA-V1-A8WW	0	1078	0	1078	0	1078	50.161112	0.030580345	7.166583155	128.5219529	16.20450777	130.175457	10.99094065	304.1192356	50.93887289	32.34860492	158.4316345	54.79886665	20.51221469	19.36736272	15.55365003	82.79989357	82.35422896	9.824282262	0.071431914	5.057506197	127.757733	0.329802735	31.7728434	38.1028717	5.043763145	46.25026079	24.54100395
TCGA-CH-5792	0	91	0	91	0	91	66.18349628	0.023782722	16.14061575	180.8933873	24.6694119	139.5456104	10.77574034	263.3512136	50.48633883	41.43284662	213.2294392	51.2252489	26.83350987	20.14563195	15.35939653	78.15783042	72.06234565	15.48934931	0.00444428	7.148920605	169.5309995	1.863840058	16.39100167	53.39045954	7.576466087	65.23101446	23.84056885
