# Supplementary material for: RNA m6A Methylation Regulators Multi-Omics Analysis in Prostate Cancer
Source: Front Genet. 2021 Nov 26;12:768041. doi: 10.3389/fgene.2021.768041 (PMC8661905; doi:10.3389/fgene.2021.768041)
Supplement: Supplementary file 1 [file DataSheet1.ZIP › M6A_meth_anno.txt]

gene name	ID	location
ALKBH5	cg00163199	Body
ALKBH5	cg00591342	TSS1500
ALKBH5	cg01147923	1stExon
ALKBH5	cg04560979	5'UTR
ALKBH5	cg04904530	TSS1500
ALKBH5	cg05395061	TSS200
ALKBH5	cg07146173	5'UTR
ALKBH5	cg07166550	Body
ALKBH5	cg09745160	TSS200
ALKBH5	cg13204529	TSS200
ALKBH5	cg14515250	TSS1500
ALKBH5	cg14715602	Body
ALKBH5	cg15218777	3'UTR
ALKBH5	cg17468553	5'UTR
ALKBH5	cg17865108	TSS200
ALKBH5	cg18016620	1stExon
ALKBH5	cg18935014	TSS1500
ALKBH5	cg20309353	Body
ALKBH5	cg22247039	TSS200
ALKBH5	cg22622440	Body
ALKBH5	cg23353672	Body
ALKBH5	cg24318076	Body
ALKBH5	cg27376072	Body
ASFMR1	cg02921434	Body
ASFMR1	cg03513471	Body
ASFMR1	cg04552106	Body
ASFMR1	cg04744025	Body
ASFMR1	cg05288927	Body
ASFMR1	cg07147350	Body
ASFMR1	cg08434396	Body
ASFMR1	cg14470409	Body
ASFMR1	cg16783314	Body
ASFMR1	cg19741073	Body
ASFMR1	cg21274274	Body
ASFMR1	cg21378039	Body
ASFMR1	cg22417678	TSS1500
ASFMR1	cg22625568	Body
ASFMR1	cg27064928	Body
CBLL1	cg00449210	Body
CBLL1	cg01331191	TSS1500
CBLL1	cg02226666	1stExon
CBLL1	cg02952735	TSS200
CBLL1	cg03147542	TSS1500
CBLL1	cg03443922	Body
CBLL1	cg04276007	Body
CBLL1	cg04433990	1stExon
CBLL1	cg06652850	TSS200
CBLL1	cg06724108	TSS1500
CBLL1	cg07614064	TSS1500
CBLL1	cg10861925	TSS200
CBLL1	cg14590325	Body
CBLL1	cg15056119	TSS200
CBLL1	cg17158101	Body
CBLL1	cg19318403	Body
CBLL1	cg20263098	1stExon
CBLL1	cg21810311	Body
CBLL1	cg25183958	TSS200
CBLL1	cg26385438	TSS200
CBLL1	cg27396403	Body
CBX3	cg00485380	TSS1500
CBX3	cg03547487	TSS1500
CBX3	cg03711622	TSS1500
CBX3	cg11010242	TSS1500
CBX3	cg12647142	TSS1500
CBX3	cg13351698	TSS1500
CBX3	cg17545334	TSS1500
CBX3	cg17671317	TSS1500
CBX3	cg19658926	TSS1500
CBX3	cg20706192	TSS1500
CBX3	cg21815882	TSS1500
CBX3	cg24274982	TSS1500
CBX3	cg26451575	TSS1500
CCBL2	cg03119028	TSS1500
CCBL2	cg08867629	Body
CCBL2	cg11309454	TSS1500
CCBL2	cg14669130	TSS1500
CCBL2	cg23627354	TSS1500
EIF3A	cg02622557	TSS1500
EIF3A	cg03331490	TSS200
EIF3A	cg03428375	Body
EIF3A	cg03948139	Body
EIF3A	cg04126427	TSS1500
EIF3A	cg04478430	Body
EIF3A	cg04915533	Body
EIF3A	cg07682338	Body
EIF3A	cg08078028	Body
EIF3A	cg08854170	Body
EIF3A	cg10063753	1stExon
EIF3A	cg10461095	TSS200
EIF3A	cg10785295	TSS200
EIF3A	cg11223711	TSS1500
EIF3A	cg12102702	Body
EIF3A	cg13896402	TSS1500
EIF3A	cg14834741	Body
EIF3A	cg15023278	TSS200
EIF3A	cg17038056	Body
EIF3A	cg18480168	Body
EIF3A	cg19210816	Body
EIF3A	cg19322445	Body
EIF3A	cg21289924	Body
EIF3A	cg25157868	Body
EIF3A	cg25680638	5'UTR
EIF3A	cg26172385	TSS200
EIF3A	cg26862731	Body
EIF3A	ch.10.2544207F	Body
EIF3A	ch.10.2545189R	Body
EIF3A	ch.10.2545310R	Body
FMR1NB	cg00812634	TSS200
FMR1NB	cg01336631	1stExon
FMR1NB	cg02834125	TSS200
FMR1NB	cg09425262	TSS200
FMR1NB	cg12732953	TSS1500
FMR1NB	cg16746539	TSS200
FMR1NB	cg21319950	1stExon
FMR1NB	cg21807849	TSS200
FMR1NB	cg22495120	1stExon
FTO	cg00561634	Body
FTO	cg00625110	Body
FTO	cg00714672	Body
FTO	cg00891125	Body
FTO	cg01485549	Body
FTO	cg01981760	TSS1500
FTO	cg01986630	Body
FTO	cg02111433	Body
FTO	cg02252501	Body
FTO	cg02642561	Body
FTO	cg02992067	Body
FTO	cg03312170	Body
FTO	cg04036070	Body
FTO	cg05643120	Body
FTO	cg05967340	3'UTR
FTO	cg06392242	Body
FTO	cg06434738	Body
FTO	cg06940838	Body
FTO	cg07306006	Body
FTO	cg09243909	Body
FTO	cg10227678	Body
FTO	cg10331105	Body
FTO	cg12495954	Body
FTO	cg26580413	Body
FTO	cg26651810	Body
FTO	cg26692097	Body
FTO	cg26695784	Body
FTO	cg26746331	TSS1500
FTO	cg26982104	Body
FTO	cg27401543	Body
HNRNPA2B1	cg00315606	Body
HNRNPA2B1	cg00393376	Body
HNRNPA2B1	cg01027929	TSS1500
HNRNPA2B1	cg02315870	Body
HNRNPA2B1	cg02628353	TSS1500
HNRNPA2B1	cg02892618	Body
HNRNPA2B1	cg05827943	TSS1500
HNRNPA2B1	cg10141938	Body
HNRNPA2B1	cg11844827	1stExon
HNRNPA2B1	cg19062098	Body
HNRNPA2B1	cg19142553	Body
HNRNPA2B1	cg23401436	3'UTR
HNRNPC	cg00882611	Body
HNRNPC	cg00993952	3'UTR
HNRNPC	cg02106430	TSS1500
HNRNPC	cg07460838	TSS1500
HNRNPC	cg08146256	5'UTR
HNRNPC	cg10255675	TSS200
HNRNPC	cg11843050	5'UTR
HNRNPC	cg11869784	TSS1500
HNRNPC	cg13673563	TSS1500
HNRNPC	cg15413271	5'UTR
HNRNPC	cg17002899	5'UTR
HNRNPC	cg18079631	TSS200
HNRNPC	cg21438664	TSS1500
HNRNPC	cg22855988	5'UTR
HNRNPC	cg22872033	5'UTR
HNRNPC	cg26248608	TSS1500
HNRNPCL1	cg03925208	Body
HNRNPCL1	cg15135595	5'UTR
HNRNPCL1	cg15642329	5'UTR
HNRNPCL1	cg15980363	5'UTR
HNRNPCL1	cg24708854	Body
HNRNPCL1	cg26891645	5'UTR
IGF2BP1	cg00030909	Body
IGF2BP1	cg00158333	Body
IGF2BP1	cg00441918	Body
IGF2BP1	cg00682203	Body
IGF2BP1	cg01384163	TSS1500
IGF2BP1	cg01885832	Body
IGF2BP1	cg02745847	Body
IGF2BP1	cg02782889	TSS200
IGF2BP1	cg03171361	Body
IGF2BP1	cg04846243	1stExon
IGF2BP1	cg04865565	3'UTR
IGF2BP1	cg05444434	Body
IGF2BP1	cg06638433	1stExon
IGF2BP1	cg07017153	Body
IGF2BP1	cg07075026	Body
IGF2BP1	cg07738730	Body
IGF2BP1	cg07854959	Body
IGF2BP1	cg08125539	Body
IGF2BP1	cg09029085	Body
IGF2BP1	cg10251328	TSS200
IGF2BP1	cg10950924	Body
IGF2BP1	cg11673840	Body
IGF2BP1	cg11783901	Body
IGF2BP1	cg12314713	TSS200
IGF2BP1	cg12382333	Body
IGF2BP1	cg12477716	TSS1500
IGF2BP1	cg13877465	TSS200
IGF2BP1	cg14335894	1stExon
IGF2BP1	cg14484274	Body
IGF2BP1	cg14634687	Body
IGF2BP1	cg15940260	Body
IGF2BP1	cg16449699	TSS200
IGF2BP1	cg17217189	TSS200
IGF2BP1	cg17629148	Body
IGF2BP1	cg17787134	TSS1500
IGF2BP1	cg18128536	Body
IGF2BP1	cg18129628	Body
IGF2BP1	cg18179002	TSS1500
IGF2BP1	cg18183624	Body
IGF2BP1	cg19057899	Body
IGF2BP1	cg20966754	Body
IGF2BP1	cg21616089	Body
IGF2BP1	cg22896991	TSS1500
IGF2BP1	cg22947322	Body
IGF2BP1	cg23596986	Body
IGF2BP1	cg23825688	TSS200
IGF2BP1	cg24453819	TSS1500
IGF2BP1	cg24876164	Body
IGF2BP1	cg25220979	Body
IGF2BP1	ch.17.1283089F	Body
IGF2BP2	cg01127020	Body
IGF2BP2	cg01678339	Body
IGF2BP2	cg01970791	TSS1500
IGF2BP2	cg02260885	Body
IGF2BP2	cg03275851	Body
IGF2BP2	cg03554286	Body
IGF2BP2	cg04420862	Body
IGF2BP2	cg05576949	Body
IGF2BP2	cg06150454	Body
IGF2BP2	cg06374097	Body
IGF2BP2	cg07396817	Body
IGF2BP2	cg07437908	Body
IGF2BP2	cg08797864	Body
IGF2BP2	cg09746170	Body
IGF2BP2	cg10695429	5'UTR
IGF2BP2	cg12074728	Body
IGF2BP2	cg12781915	TSS1500
IGF2BP2	cg13151498	Body
IGF2BP2	cg13618735	Body
IGF2BP2	cg13918631	Body
IGF2BP2	cg15487251	TSS1500
IGF2BP2	cg16273664	Body
IGF2BP2	cg16570885	Body
IGF2BP2	cg16706546	Body
IGF2BP2	cg18179849	Body
IGF2BP2	cg18234011	TSS1500
IGF2BP2	cg18267471	Body
IGF2BP2	cg18464903	Body
IGF2BP2	cg18863486	Body
IGF2BP2	cg19032951	Body
IGF2BP2	cg19952454	Body
IGF2BP2	cg21531679	Body
IGF2BP2	cg23956648	Body
IGF2BP2	cg24450631	1stExon
IGF2BP2	cg24960291	Body
IGF2BP2	cg25127692	Body
IGF2BP3	cg00356769	Body
IGF2BP3	cg00508334	TSS1500
IGF2BP3	cg01429360	Body
IGF2BP3	cg01729288	Body
IGF2BP3	cg02302089	Body
IGF2BP3	cg02860543	TSS1500
IGF2BP3	cg03078488	Body
IGF2BP3	cg03240301	Body
IGF2BP3	cg03920450	Body
IGF2BP3	cg04630448	Body
IGF2BP3	cg05852760	Body
IGF2BP3	cg06632790	Body
IGF2BP3	cg07048044	Body
IGF2BP3	cg07060794	Body
IGF2BP3	cg07297397	TSS200
IGF2BP3	cg08153160	Body
IGF2BP3	cg08584665	Body
IGF2BP3	cg08812235	Body
IGF2BP3	cg08939418	TSS1500
IGF2BP3	cg09087961	Body
IGF2BP3	cg11944480	Body
IGF2BP3	cg11990443	Body
IGF2BP3	cg12601843	TSS1500
IGF2BP3	cg12935170	Body
IGF2BP3	cg15356660	Body
IGF2BP3	cg15790212	Body
IGF2BP3	cg16466899	TSS1500
IGF2BP3	cg17209188	Body
IGF2BP3	cg17380693	Body
IGF2BP3	cg17431401	TSS1500
IGF2BP3	cg18637184	Body
IGF2BP3	cg18792116	Body
IGF2BP3	cg19042950	5'UTR
IGF2BP3	cg20265043	TSS200
IGF2BP3	cg21025494	Body
IGF2BP3	cg22545138	TSS200
IGF2BP3	cg22646616	TSS1500
IGF2BP3	cg22826239	TSS200
IGF2BP3	cg23991636	Body
IGF2BP3	cg24126432	Body
IGF2BP3	cg24845234	1stExon
IGF2BP3	cg25282783	Body
IGF2BP3	cg26636869	1stExon
IGF2BP3	cg27135125	TSS200
IGF2BP3	cg27302054	Body
IGF2BP3	ch.7.592198R	Body
KIAA1429	cg00161683	Body
KIAA1429	cg00242299	Body
KIAA1429	cg00669777	TSS200
KIAA1429	cg02171725	Body
KIAA1429	cg03769349	TSS200
KIAA1429	cg06042316	TSS1500
KIAA1429	cg06436510	TSS1500
KIAA1429	cg07158312	1stExon
KIAA1429	cg16717480	TSS1500
KIAA1429	cg17994390	TSS1500
KIAA1429	cg19307645	TSS1500
KIAA1429	cg22736280	Body
KIAA1429	cg22986488	TSS200
KIAA1429	cg26464482	Body
LOC649330	cg16098227	TSS1500
METTL3	cg01993413	Body
METTL3	cg02766594	TSS200
METTL3	cg04811502	TSS1500
METTL3	cg06778680	TSS200
METTL3	cg08017956	Body
METTL3	cg08233448	Body
METTL3	cg10413281	1stExon
METTL3	cg10967434	TSS1500
METTL3	cg13823621	TSS200
METTL3	cg15471702	TSS200
METTL3	cg16999661	TSS200
METTL3	cg24963307	TSS200
METTL3	cg26001467	TSS1500
METTL5	cg00010932	Body
METTL5	cg00081046	Body
METTL5	cg00551847	TSS1500
METTL5	cg10476473	TSS200
METTL5	cg13465631	Body
METTL5	cg13808420	5'UTR
METTL5	cg18760220	1stExon
METTL5	cg19197830	TSS1500
METTL5	cg21466874	Body
METTL5	cg23927974	TSS1500
METTL5	cg24893364	TSS200
RBM15	cg02099053	TSS1500
RBM15	cg04575263	1stExon
RBM15	cg05368942	5'UTR
RBM15	cg05807672	TSS1500
RBM15	cg06799250	1stExon
RBM15	cg08651517	3'UTR
RBM15	cg11854871	TSS200
RBM15	cg13356884	TSS1500
RBM15	cg14209372	1stExon
RBM15	cg15059513	1stExon
RBM15	cg15079326	1stExon
RBM15	cg15357661	TSS200
RBM15	cg15881119	TSS1500
RBM15	cg17482391	TSS1500
RBM15	cg18022324	1stExon
RBM15	cg18266620	1stExon
RBM15	cg19317012	TSS1500
RBM15	cg20311544	TSS1500
RBM15	cg24341556	TSS200
RBM15	cg25416363	TSS200
RBM15B	cg01439568	1stExon
RBM15B	cg02619135	TSS1500
RBM15B	cg02625315	1stExon
RBM15B	cg03037622	1stExon
RBM15B	cg05072457	TSS1500
RBM15B	cg05106206	1stExon
RBM15B	cg06216732	TSS200
RBM15B	cg06364023	TSS200
RBM15B	cg07620844	1stExon
RBM15B	cg07867023	TSS200
RBM15B	cg10583097	1stExon
RBM15B	cg15035459	1stExon
RBM15B	cg15821095	TSS1500
RBM15B	cg17384114	TSS1500
RBM15B	cg21090962	TSS1500
RBM15B	cg27215641	1stExon
RBMX	cg00940232	Body
RBMX	cg02936290	Body
RBMX	cg03435229	Body
RBMX	cg04419618	TSS200
RBMX	cg06288270	TSS1500
RBMX	cg07049424	Body
RBMX	cg08786213	3'UTR
RBMX	cg10703213	TSS1500
RBMX	cg12517167	Body
RBMX	cg13682241	TSS200
RBMX	cg14642832	TSS200
RBMX	cg16851485	Body
RBMX	cg18432711	Body
RBMX	cg19948991	Body
RBMX	cg21547183	TSS200
RBMX	cg27074040	TSS1500
RBMX	cg27138147	TSS200
RBMX2	cg02318959	TSS200
RBMX2	cg06289882	TSS1500
RBMX2	cg07457143	3'UTR
RBMX2	cg08778681	TSS1500
RBMX2	cg11081925	Body
RBMX2	cg14106263	TSS1500
RBMX2	cg19155032	Body
RBMX2	cg26655138	Body
RBMXL1	cg00351283	Body
RBMXL1	cg01423147	1stExon
RBMXL1	cg04944980	Body
RBMXL1	cg05946081	5'UTR
RBMXL1	cg06442790	1stExon
RBMXL1	cg10631373	5'UTR
RBMXL1	cg11493241	1stExon
RBMXL1	cg21695830	5'UTR
RBMXL1	cg22168480	1stExon
RBMXL1	cg23663318	Body
RBMXL1	cg24536114	Body
RBMXL1	cg26264580	5'UTR
RBMXL2	cg06176750	3'UTR
RBMXL2	cg06460475	TSS200
RBMXL2	cg07400057	1stExon
RBMXL2	cg11545887	5'UTR
RBMXL2	cg20838586	5'UTR
RBMXL2	cg22062068	TSS200
RBMXL2	cg23916104	TSS200
RBMXL2	cg24912560	1stExon
RBMXL3	cg00763907	TSS1500
RBMXL3	cg01104131	1stExon
RBMXL3	cg01963258	1stExon
RBMXL3	cg04173432	TSS200
RBMXL3	cg05091491	TSS200
RBMXL3	cg06170110	1stExon
RBMXL3	cg07621042	1stExon
RBMXL3	cg08937958	1stExon
RBMXL3	cg13532829	1stExon
RBMXL3	cg14151795	1stExon
RBMXL3	cg16369705	1stExon
RBMXL3	cg16884539	1stExon
RBMXL3	cg19169658	TSS200
RBMXL3	cg22964768	1stExon
RBMXL3	cg24723496	1stExon
RBMXL3	cg25987804	TSS1500
RPGRIP1L	cg02859443	TSS200
RPGRIP1L	cg05190533	TSS1500
RPGRIP1L	cg06054593	TSS200
RPGRIP1L	cg06348615	TSS200
RPGRIP1L	cg08171876	TSS1500
RPGRIP1L	cg08467261	TSS200
RPGRIP1L	cg10201388	1stExon
RPGRIP1L	cg27021131	TSS200
SNORA19	cg13244211	TSS1500
SNORA19	cg14305943	TSS1500
TOX4	cg18362770	3'UTR
UCSC_RefGene_Name	ID	UCSC_RefGene_Group
VPRBP	cg08881614	3'UTR
WTAP	cg03221100	TSS1500
WTAP	cg03447742	5'UTR
WTAP	cg04770781	5'UTR
WTAP	cg09364756	5'UTR
WTAP	cg10698098	5'UTR
WTAP	cg11785509	5'UTR
WTAP	cg13623384	3'UTR
WTAP	cg17212720	TSS200
WTAP	cg17395354	TSS200
WTAP	cg18112708	Body
WTAP	cg20340146	Body
WTAP	cg20372956	5'UTR
WTAP	cg21981379	TSS1500
WTAP	cg24665647	Body
WTAP	cg24909975	TSS1500
YTHDC1	cg01804429	TSS1500
YTHDC1	cg04094193	TSS1500
YTHDC1	cg04155086	Body
YTHDC1	cg04630161	Body
YTHDC1	cg04676463	TSS200
YTHDC1	cg05693561	Body
YTHDC1	cg05728201	1stExon
YTHDC1	cg08094098	TSS200
YTHDC1	cg08194212	Body
YTHDC1	cg09205065	Body
YTHDC1	cg12486486	Body
YTHDC1	cg13341941	Body
YTHDC1	cg16655724	TSS200
YTHDC1	cg17780992	1stExon
YTHDC1	cg18440774	Body
YTHDC1	cg18694877	TSS200
YTHDC1	cg20871904	Body
YTHDC1	cg20946504	1stExon
YTHDC1	cg23780961	TSS200
YTHDC1	cg23933032	TSS200
YTHDC1	cg24701966	TSS200
YTHDC1	cg24978424	TSS200
YTHDC1	cg25886345	3'UTR
YTHDC1	cg27196999	TSS1500
YTHDC1	ch.4.1357131R	Body
YTHDC2	cg01989731	Body
YTHDC2	cg07465864	TSS1500
YTHDC2	cg09868597	1stExon
YTHDC2	cg12630596	TSS1500
YTHDC2	cg15614301	Body
YTHDC2	cg16210979	Body
YTHDC2	cg19440326	Body
YTHDC2	cg24145369	3'UTR
YTHDC2	cg24680863	1stExon
YTHDC2	cg25604984	TSS200
YTHDC2	cg25980418	TSS1500
YTHDC2	cg27046102	TSS200
YTHDC2	cg27581816	1stExon
YTHDF1	cg00624976	Body
YTHDF1	cg03501095	TSS1500
YTHDF1	cg08514185	TSS200
YTHDF1	cg10201192	Body
YTHDF1	cg10605442	TSS1500
YTHDF1	cg12589387	TSS1500
YTHDF1	cg13587582	TSS200
YTHDF1	cg17364922	Body
YTHDF1	cg18478105	TSS200
YTHDF1	cg24035218	TSS200
YTHDF1	cg24092253	TSS1500
YTHDF1	cg25041371	3'UTR
YTHDF1	cg25802399	1stExon
YTHDF1	cg27554509	TSS200
YTHDF1	cg27657131	TSS200
YTHDF2	cg01637218	Body
YTHDF2	cg02396143	5'UTR
YTHDF2	cg03375056	TSS1500
YTHDF2	cg03731740	TSS1500
YTHDF2	cg06836497	5'UTR
YTHDF2	cg07397372	TSS1500
YTHDF2	cg07908197	Body
YTHDF2	cg09312767	5'UTR
YTHDF2	cg12419491	5'UTR
YTHDF2	cg12451155	Body
YTHDF2	cg13242658	TSS200
YTHDF2	cg17424822	3'UTR
YTHDF2	cg20003805	TSS1500
YTHDF2	cg20388635	TSS200
YTHDF2	cg21735376	TSS200
YTHDF2	cg25273602	TSS1500
YTHDF2	cg25875824	5'UTR
YTHDF2	cg26495864	Body
YTHDF2	cg27444383	Body
YTHDF3	cg00011247	TSS200
YTHDF3	cg00189220	TSS1500
YTHDF3	cg03582537	1stExon
YTHDF3	cg03922048	Body
YTHDF3	cg05190994	TSS1500
YTHDF3	cg06948111	Body
YTHDF3	cg09120809	1stExon
YTHDF3	cg11087911	1stExon
YTHDF3	cg13338133	Body
YTHDF3	cg14217399	TSS200
YTHDF3	cg19145387	Body
YTHDF3	cg20367223	Body
YTHDF3	cg21218059	TSS200
YTHDF3	cg21422024	TSS1500
YTHDF3	cg22236894	1stExon
YTHDF3	cg22332388	1stExon
YTHDF3	cg24375476	Body
ZC3H13	cg00452530	Body
ZC3H13	cg00632861	5'UTR
ZC3H13	cg01506766	5'UTR
ZC3H13	cg02122052	Body
ZC3H13	cg04570827	TSS1500
ZC3H13	cg05724742	Body
ZC3H13	cg06018095	Body
ZC3H13	cg06720244	Body
ZC3H13	cg07376541	TSS1500
ZC3H13	cg08531917	Body
ZC3H13	cg08608800	TSS200
ZC3H13	cg09598590	Body
ZC3H13	cg09789239	Body
ZC3H13	cg11075937	5'UTR
ZC3H13	cg12378831	5'UTR
ZC3H13	cg14966220	TSS200
ZC3H13	cg16239628	5'UTR
ZC3H13	cg17070113	Body
ZC3H13	cg17305638	TSS1500
ZC3H13	cg17598724	Body
ZC3H13	cg18355146	Body
ZC3H13	cg19294256	TSS200
ZC3H13	cg20891306	Body
ZC3H13	cg21132649	TSS200
ZC3H13	cg22152521	Body
ZC3H13	cg22415594	5'UTR
ZC3H13	cg23314506	TSS200
ZC3H13	cg23553659	TSS200
ZC3H13	cg23619808	Body
ZC3H13	cg26392495	3'UTR
ZCCHC4	cg00866373	5'UTR
ZCCHC4	cg01120514	5'UTR
ZCCHC4	cg03806916	TSS200
ZCCHC4	cg04796973	TSS200
ZCCHC4	cg11306783	Body
ZCCHC4	cg13345535	1stExon
ZCCHC4	cg13499600	3'UTR
ZCCHC4	cg15951897	Body
ZCCHC4	cg17790400	TSS200
ZCCHC4	cg19289767	TSS200
ZCCHC4	cg26487582	Body
ZCCHC4	cg27357181	TSS200
ZNF217	cg01692482	1stExon
ZNF217	cg04308938	3'UTR
ZNF217	cg05359207	Body
ZNF217	cg06935106	TSS1500
ZNF217	cg07617814	1stExon
ZNF217	cg08445782	Body
ZNF217	cg09029902	5'UTR
ZNF217	cg09228833	TSS200
ZNF217	cg12032027	1stExon
ZNF217	cg17098965	5'UTR
ZNF217	cg20979153	TSS200
ZNF217	cg22164891	TSS200
