# Supplementary material for: RNA m6A Methylation Regulators Multi-Omics Analysis in Prostate Cancer
Source: Front Genet. 2021 Nov 26;12:768041. doi: 10.3389/fgene.2021.768041 (PMC8661905; doi:10.3389/fgene.2021.768041)
Supplement: Supplementary file 1 [file DataSheet1.ZIP › code.txt]

nstall.packages("randomSurvivalForest_3.6.4.tar.gz", repos = NULL, type="source")


library(survival)
library(randomForestSRC)
library(randomSurvivalForest)

Sys.setenv(LANGUAGE = "en") #ÏÔÊ¾Ó¢ÎÄ±¨´íÐÅÏ¢
options(stringsAsFactors = FALSE) #½ûÖ¹chr×ª³Éfactor


display.progress = function (index, totalN, breakN=20) {
  if ( index %% ceiling(totalN/breakN)  ==0  ) {
    cat(paste(round(index*100/totalN), "% ", sep=""))
  }
}  


range01 <- function(x){(x-min(x))/(max(x)-min(x))}


exp <- read.csv("easy_input_expr.csv",header = T,row.names = 1,check.names = F,stringsAsFactors = F)
cli <- read.csv("easy_input_cli.csv",header = T,row.names = 1,check.names = F,stringsAsFactors = F)


com_sam <- intersect(colnames(exp),rownames(cli)) 
exp <- exp[,com_sam]
cli <- cli[com_sam,]


exp <- exp[rowSums(exp) > 0,]


cox.pcutoff <- 1 # #####################################################ÀýÎÄãÐÖµÉèÎª0.01
Coxoutput.OS <- NULL
for (i in 1:nrow(exp)) {
  display.progress(index = i,totalN = nrow(exp)) # ÏÔÊ¾½ø¶È
  

  tmp <- data.frame(gene = as.numeric(exp[i,]),
                    OS.time = cli[,"OS.time"],
                    OS = cli[,"OS"],
                    stringsAsFactors = F)
  

  cox <- coxph(Surv(OS.time, OS) ~ gene, data = tmp)
  coxSummary = summary(cox)
  

  Coxoutput.OS=rbind.data.frame(Coxoutput.OS,data.frame(gene=rownames(exp)[i],
                                                        HR=as.numeric(coxSummary$coefficients[,"exp(coef)"]),
                                                        z=as.numeric(coxSummary$coefficients[,"z"]),
                                                        pvalue=as.numeric(coxSummary$coefficients[,"Pr(>|z|)"]),
                                                        lower=as.numeric(coxSummary$conf.int[,3]),
                                                        upper=as.numeric(coxSummary$conf.int[,4]),
                                                        stringsAsFactors = F),
                                stringsAsFactors = F)
}
head(Coxoutput.OS)
write.csv(Coxoutput.OS,"univariate cox regression for gene filtering.csv",row.names = F,quote = F)


gene.sel <- Coxoutput.OS[which(Coxoutput.OS$pvalue < cox.pcutoff),"gene"]
tmp <- exp[gene.sel,]; rownames(tmp) <- gsub("-","_",rownames(tmp)) # ·ÀÖ¹³öÏÖ¡°-¡±µ¼ÖÂ³ÌÐò±¨´í
dt.rf <- cbind.data.frame(cli,t(tmp))

ntree <- 1000
surv.rf <- randomSurvivalForest::rsf(Surv(OS.time, OS) ~ ., 
                                     data = dt.rf, 
                                     ntree = ntree,
                                     seed = 12345678)
```


pdf("error rate and importance derived from package.pdf",width = 12,height = 12)
randomSurvivalForest::plot.error(surv.rf)
dev.off()


err.rate <- surv.rf$err.rate
pdf("error rate.pdf",width = 5,height = 5)
par(bty = "o", mgp = c(1.5,.33,0), mar = c(3,4,1,2),las = 1, tcl = -.25)
plot(1:ntree,err.rate,
     xlab = "Number of Trees",
     ylab = "",
     type = "l",
     las = 1,
     cex = 1.5)
mtext("Error Rate",side = 2,line = 2.5,las = 3)
invisible(dev.off())


raw.imp <- surv.rf$importance; names(raw.imp) <- gsub("_","-",names(raw.imp)) # ½«»ùÒòÃûµÄ¡°_¡±»¹Ô­Îª¡°-¡±
rel.imp <- range01(raw.imp) # calculate relative importance


imp.res <- data.frame(gene = names(raw.imp),
                      raw.importance = raw.imp,
                      rel.importance = rel.imp,
                      stringsAsFactors = F)
write.csv(imp.res[order(imp.res$rel.importance,decreasing = T),],"importance result.csv",row.names = F,quote = F)


# É¸Ñ¡ºó»­Í¼
imp.cutoff <- 0.2 # Ô­ÎÄµÄÖØÒªÐÔãÐÖµÎª0.65
rel.imp.sel <- rel.imp[rel.imp > imp.cutoff] # È¡³ö´óÓÚãÐÖµµÄ±äÁ¿
rel.imp.sel <- sort(rel.imp.sel) # ¸ù¾ÝÖØÒªÐÔÅÅÐò
xrange <- range(pretty(range(rel.imp.sel))) # ¸ù¾ÝÖØÒªÐÔÇø¼äÈ·¶¨xÖá·¶Î§
yrange <- c(1,length(rel.imp.sel))  # ¸ù¾ÝÖØÒª±äÁ¿¸öÊýÈ·¶¨yÖá·¶Î§

#pdf("relative importance.pdf",width = 5,height = 5)
par(bty = "o", mgp = c(1.5,.33,0), mar = c(3,6,1,2),las = 1, tcl = -.25)
plot(NULL,NULL,
     xlim = xrange,
     ylim = yrange,
     xlab = "Variable Relative Importance",
     ylab = "",
     yaxt = "n",
     las = 1)
axis(side = 2,at = 1:length(rel.imp.sel),names(rel.imp.sel)) # ²¹ÆëyÖá
for (i in 1:length(rel.imp.sel)) { # Ñ­»·Ìí¼ÓÏß
  lines(c(xrange[1],rel.imp.sel[i]),
        c(i,i),
        lwd = 2.5,
        col = "steelblue") # ÑÕÉ«¿ÉÐÞ¸Ä
}
#invisible(dev.off())
```


library(limma)
workDir="C:\\Users\\Administrator\\Desktop\\M6A\\4 ¾ÛÀà"        #¹¤×÷Ä¿Â¼
setwd(workDir)
rt=read.table("m6Aexp.txt",sep="\t",header=T,check.names=F)              #¶ÁÈ¡ÊäÈëÎÄ¼þ

#Ò»¸ö»ùÒò³öÏÖ¶àÐÐ£¬È¡¾ùÖµ
rt=as.matrix(rt)
rownames(rt)=rt[,1]
exp=rt[,2:ncol(rt)]
dimnames=list(rownames(exp),colnames(exp))
data=matrix(as.numeric(as.matrix(exp)),nrow=nrow(exp),dimnames=dimnames)
data=avereps(data)
data=data[rowMeans(data)>0,]

#É¾µôÕý³£ÑùÆ·
group=sapply(strsplit(colnames(data),"\\-"),"[",4)
group=sapply(strsplit(group,""),"[",1)
group=gsub("2","1",group)
data=data[,group==0]


#¾ÛÀà
maxK=9
library(ConsensusClusterPlus)
results = ConsensusClusterPlus(data,
              maxK=maxK,
              reps=50,
              pItem=0.8,
              pFeature=1,
              title=workDir,
              clusterAlg="km",
              distance="euclidean",
              seed=123456,
              plot="png")

#Êä³ö½á¹û
clusterNum=2                  #·Ö¼¸Àà£¬¸ù¾ÝÅÐ¶Ï±ê×¼ÅÐ¶Ï
cluster=results[[clusterNum]][["consensusClass"]]
write.table(cluster,file="cluster.txt",sep="\t",quote=F,col.names=F)


library(survival)
library(survminer)
setwd("C:\\Users\\Administrator\\Desktop\\24.survival")       #ÉèÖÃ¹¤×÷Ä¿Â¼

#»æÖÆÉú´æÇúÏßº¯Êý
bioSurvival=function(inputFile=null,outFile=null){
	#¶ÁÈ¡ÊäÈëÎÄ¼þ
	rt=read.table(inputFile,header=T,sep="\t")
	#±È½Ï¸ßµÍ·çÏÕ×éÉú´æ²îÒì£¬µÃµ½ÏÔÖøÐÔpÖµ
	diff=survdiff(Surv(futime, fustat) ~risk,data = rt)
	pValue=1-pchisq(diff$chisq,df=1)
	if(pValue<0.001){
		pValue="p<0.001"
	}else{
		pValue=paste0("p=",sprintf("%.03f",pValue))
	}
	fit <- survfit(Surv(futime, fustat) ~ risk, data = rt)
		
	#»æÖÆÉú´æÇúÏß
	surPlot=ggsurvplot(fit, 
		           data=rt,
		           conf.int=T,
		           pval=pValue,
		           pval.size=6,
		           legend.title="Risk",
		           legend.labs=c("High risk", "Low risk"),
		           xlab="Time(years)",
		           break.time.by = 1,
		           palette=c("red", "blue"),
		           risk.table=TRUE,
		       	   risk.table.title="",
		           risk.table.col = "strata",
		           risk.table.height=.25)
	pdf(file=outFile,onefile = FALSE,width = 6.5,height =5.5)
	print(surPlot)
	dev.off()
}
bioSurvival(inputFile="trainRisk.txt",outFile="trainSurv.pdf")
bioSurvival(inputFile="testRisk.txt",outFile="testSurv.pdf")
bioSurvival(inputFile="allRisk.txt",outFile="allSurv.pdf")
