# Supplementary material for: RNA m6A Methylation Regulators Multi-Omics Analysis in Prostate Cancer
Source: Front Genet. 2021 Nov 26;12:768041. doi: 10.3389/fgene.2021.768041 (PMC8661905; doi:10.3389/fgene.2021.768041)
Supplement: Supplementary file 1 [file DataSheet1.ZIP › m6A_meth_surv.txt]

ID	OS	OS.time	DSS	DSS.time	PFI	PFI.time	cg00011247	cg00158333	cg00161683	cg00163199	cg00189220	cg00242299	cg00315606	cg00356769	cg00393376	cg00441918	cg00452530	cg00485380	cg00508334	cg00551847	cg00561634	cg00591342	cg00624976	cg00632861	cg00669777	cg00714672	cg00866373	cg00891125	cg00940232	cg00993952	cg01027929	cg01120514	cg01127020	cg01147923	cg01384163	cg01429360	cg01439568	cg01485549	cg01506766	cg01637218	cg01678339	cg01692482	cg01804429	cg01885832	cg01970791	cg01981760	cg01986630	cg01993413	cg02099053
TCGA-V1-A9O5	0	1932	0	1932	1	124	0.0096805	0.60537	0.68028	0.164023	0.0671098	0.0701722	0.180952	0.984283	0.480092	0.541432	0.785206	0.021864	0.0273165	0.0318973	0.932123	0.0279108	0.0551569	0.0625117	0.0349068	0.718112	0.0113229	0.056119	0.0605254	0.574774	0.0530588	0.0146049	0.936001	0.0387076	0.090157	0.36036	0.29389	0.837538	0.0578852	0.06427	0.0328992	0.180768	0.144381	0.681371	0.0399757	0.0818239	0.79058	0.0223689	0.0493141
TCGA-YL-A8SO	0	3479	0	3479	0	3479	0.0131505	0.456242	0.691364	0.112023	0.0656696	0.0854028	0.0812099	0.987262	0.210057	0.237712	0.830954	0.026682	0.16267	0.0282455	0.653657	0.0305164	0.123072	0.0447846	0.0414622	0.871411	0.0147852	0.0621428	0.0998018	0.536011	0.093889	0.0183827	0.938668	0.036402	0.0567112	0.221998	0.331614	0.835752	0.0375255	0.0571947	0.030812	0.471202	0.0927568	0.470851	0.0345437	0.0526922	0.883026	0.0548064	0.0437797
TCGA-YL-A8SK	0	1408	0	1408	0	1408	0.0124564	0.47308	0.688742	0.0699196	0.0641291	0.0294228	0.135561	0.988558	0.258981	0.343655	0.869107	0.0205192	0.224167	0.0317365	0.593299	0.0249856	0.0883856	0.0490764	0.0376911	0.888768	0.0116853	0.125196	0.0871407	0.559123	0.0374912	0.0156865	0.911345	0.0334013	0.143883	0.153247	0.46167	0.62446	0.0425054	0.0603945	0.0234221	0.382573	0.215491	0.436355	0.0496403	0.0565219	0.76929	0.0665716	0.0386567
TCGA-YL-A8SL	0	987	0	987	0	987	0.0121538	0.765544	0.673543	0.246069	0.0723331	0.0637739	0.134484	0.982268	0.163193	0.292454	0.674816	0.035512	0.784408	0.0404747	0.926039	0.0286055	0.0621052	0.0561955	0.0538087	0.87023	0.0135431	0.0410569	0.0932439	0.521216	0.235232	0.0195275	0.936796	0.0394608	0.615633	0.226851	0.53508	0.932445	0.0425485	0.058882	0.0328355	0.146212	0.203006	0.242187	0.037998	0.0622281	0.875494	0.0580265	0.0440336
TCGA-YL-A8SH	1	875	0	875	0	875	0.0129787	0.596747	0.801134	0.0768237	0.060011	0.0373909	0.145596	0.986696	0.239435	0.335324	0.861545	0.0294581	0.64679	0.0305206	0.859441	0.0304363	0.092727	0.0385224	0.0351391	0.864611	0.0142016	0.0611616	0.0940785	0.586698	0.17958	0.0148645	0.950093	0.0242485	0.15625	0.376774	0.336663	0.887828	0.0723838	0.0653552	0.0287597	0.218597	0.444795	0.536576	0.0351223	0.0546524	0.8898	0.0442885	0.0451613
TCGA-YL-A8SJ	0	1395	0	1395	1	752	0.012709	0.442992	0.664181	0.0485286	0.0724927	0.0346842	0.106665	0.985833	0.292288	0.313276	0.893199	0.0220944	0.240512	0.0229857	0.684326	0.0319993	0.0592034	0.0328117	0.0384739	0.587023	0.0115807	0.0588177	0.089913	0.568446	0.0863353	0.014562	0.943432	0.0389932	0.458099	0.277506	0.379987	0.80995	0.0683368	0.059345	0.0291081	0.257047	0.124902	0.38328	0.0517404	0.0515895	0.860666	0.0514906	0.0384138
TCGA-YL-A8SP	0	2366	0	2366	0	2036	0.0135704	0.787077	0.721331	0.0604369	0.0691733	0.0769451	0.105695	0.987118	0.290247	0.144275	0.891188	0.0241431	0.716087	0.044642	0.888296	0.0345662	0.0696518	0.0374032	0.0501828	0.869007	0.011464	0.0454856	0.0765129	0.521905	0.0910672	0.0177051	0.93934	0.0402429	0.235764	0.143243	0.132475	0.913025	0.0408822	0.0717422	0.0317016	0.170986	0.0562181	0.21558	0.0521135	0.0425509	0.819383	0.075597	0.0482502
TCGA-YL-A8SQ	0	2083	0	2083	0	329	0.0128565	0.59661	0.782705	0.237005	0.0665252	0.0541949	0.0922452	0.985309	0.183214	0.59861	0.777675	0.0281124	0.372437	0.0305339	0.851764	0.035684	0.0618468	0.0684166	0.0491868	0.843575	0.0148511	0.0884727	0.0882867	0.562478	0.0404139	0.0142653	0.942185	0.0407767	0.331396	0.535352	0.223787	0.886837	0.048368	0.0555049	0.0289391	0.409367	0.145889	0.678607	0.0349043	0.0498209	0.860512	0.0580827	0.0455259
TCGA-YL-A8SR	0	273	0	273	0	273	0.0111758	0.413163	0.797566	0.1014	0.0666211	0.052476	0.185392	0.987427	0.194439	0.261195	0.903889	0.0294001	0.221691	0.0392968	0.934619	0.0412269	0.0928824	0.0293586	0.04085	0.854274	0.0111937	0.0792963	0.0961197	0.579468	0.285371	0.022487	0.931738	0.0452254	0.0703967	0.189654	0.331931	0.851894	0.0532361	0.069906	0.0254671	0.634739	0.299539	0.520585	0.0537434	0.0702028	0.886166	0.0616395	0.0509992
TCGA-EJ-7218	0	2542	0	2542	0	2542	0.0139581	0.238868	0.855558	0.158651	0.0709965	0.0500027	0.162538	0.983061	0.432279	0.312983	0.815493	0.0226028	0.453637	0.0516357	0.852718	0.0584139	0.0522969	0.0460094	0.045194	0.835395	0.0105957	0.0744073	0.0610048	0.512855	0.0667652	0.0129613	0.925922	0.0421393	0.0532848	0.105888	0.275584	0.885104	0.0276369	0.0607863	0.0305886	0.190035	0.179536	0.314804	0.0497922	0.056751	0.890121	0.040732	0.0705956
TCGA-EJ-7318	0	1029	0	1029	0	380	0.016662	0.394904	0.758468	0.104804	0.0712631	0.0394906	0.129395	0.987037	0.312654	0.271652	0.869901	0.0278271	0.46802	0.0412166	0.786471	0.0512865	0.0981781	0.0471517	0.0508367	0.810054	0.012017	0.0715151	0.0817535	0.558638	0.192601	0.0162633	0.926824	0.0447604	0.166516	0.304825	0.37417	0.829308	0.0443697	0.0877774	0.0452907	0.287871	0.200354	0.560907	0.0845172	0.0559646	0.873903	0.0781723	0.0614248
TCGA-EJ-7325	0	1070	0	1070	0	1070	0.0152416	0.798901	0.784635	0.105985	0.0844412	0.106329	0.219314	0.982886	0.203091	0.49303	0.842664	0.0264542	0.0711676	0.0677191	0.775008	0.0386216	0.0790632	0.046856	0.084734	0.730093	0.0153969	0.0999531	0.0922108	0.60376	0.10914	0.0189965	0.931465	0.0350354	0.23459	0.407079	0.205762	0.924534	0.0593577	0.0848963	0.0311872	0.176531	0.158464	0.670855	0.0423511	0.0647384	0.898431	0.0460563	0.0752902
TCGA-HC-7817	0	928	0	928	0	928	0.0153943	0.291886	0.612797	0.16166	0.0798165	0.0318356	0.155066	0.986064	0.412584	0.367902	0.868788	0.0280517	0.417462	0.0384715	0.507572	0.0209935	0.0949191	0.0555439	0.0448339	0.86935	0.014894	0.0504912	0.0717476	0.531113	0.140037	0.0187108	0.863441	0.0328167	0.209634	0.343297	0.586616	0.801232	0.0623108	0.0684414	0.0326195	0.542721	0.282074	0.411556	0.0484557	0.068543	0.809922	0.0291211	0.0459935
TCGA-HC-8264	0	48	0	48	0	48	0.0168255	0.361782	0.839546	0.081399	0.0744962	0.030055	0.168905	0.984754	0.247921	0.434557	0.908531	0.0248702	0.614099	0.0370285	0.91511	0.0305434	0.0627178	0.0563459	0.048186	0.86076	0.0165692	0.0469303	0.0722897	0.53805	0.038103	0.0197961	0.926855	0.0554926	0.418652	0.545576	0.400711	0.873868	0.036628	0.0800899	0.0361175	0.299026	0.394882	0.502314	0.0740623	0.0805034	0.898739	0.0303329	0.0478127
TCGA-KC-A4BN	0	1815	0	1815	0	1815	0.0111991	0.361376	0.678753	0.110004	0.0675278	0.0307623	0.176744	0.990141	0.184926	0.345863	0.935974	0.0256873	0.503593	0.0369	0.700934	0.0358119	0.0906133	0.0405391	0.0394219	0.885575	0.0107978	0.058272	0.0748537	0.592965	0.05168	0.0128449	0.917479	0.0350266	0.196753	0.197996	0.356136	0.877708	0.0533348	0.0687583	0.0322819	0.260071	0.246958	0.397302	0.050994	0.0423917	0.860928	0.0512864	0.0432524
TCGA-KC-A4BO	0	607	0	607	0	607	0.0111809	0.0798021	0.546069	0.0674322	0.0541742	0.0337946	0.162594	0.988522	0.216057	0.489427	0.944871	0.026475	0.166229	0.0348227	0.218552	0.0240378	0.0827449	0.0392694	0.0362978	0.89378	0.0118639	0.124432	0.0635956	0.605716	0.107464	0.0135692	0.760825	0.0350609	0.0438521	0.0878545	0.820613	0.600395	0.0362871	0.061389	0.028631	0.762039	0.221037	0.27251	0.0453185	0.0556612	0.829253	0.0463795	0.0409622
TCGA-FC-A8O0	0	616	0	616	0	616	0.0139071	0.261786	0.770103	0.0746494	0.0667792	0.0331678	0.15937	0.985812	0.280525	0.177177	0.837183	0.0328852	0.636537	0.0354362	0.178774	0.0305202	0.159623	0.0315352	0.0528963	0.817257	0.0132419	0.0625666	0.0709972	0.567117	0.091168	0.0185348	0.937252	0.0354474	0.137753	0.175782	0.440506	0.805123	0.0405618	0.0618877	0.0282495	0.915342	0.557034	0.271102	0.0437742	0.0587108	0.881861	0.0653844	0.0644719
TCGA-KC-A4BR	0	1349	0	1349	1	1022	0.0160105	0.255356	0.641805	0.179182	0.0566085	0.0394932	0.0914884	0.984945	0.219513	0.415352	0.867107	0.0279779	0.127877	0.0385275	0.670859	0.0253022	0.120122	0.0560685	0.0470849	0.736133	0.0154535	0.0687431	0.0847615	0.611344	0.158158	0.0175184	0.92426	0.0259757	0.0783289	0.267886	0.795714	0.726956	0.0423929	0.0730201	0.0273808	0.616169	0.345065	0.50869	0.0562316	0.0507171	0.712696	0.0793743	0.0496469
TCGA-VP-AA1N	0	1365	0	1365	0	1365	0.0104329	0.278814	0.794605	0.10776	0.0463345	0.0421198	0.0963616	0.987947	0.250911	0.159559	0.722635	0.0209666	0.389229	0.0321298	0.864184	0.0200523	0.0658135	0.0770514	0.0195762	0.665824	0.0114318	0.0586577	0.0759761	0.624599	0.0492553	0.0129442	0.921457	0.0209435	0.0743105	0.140357	0.278782	0.880268	0.0921149	0.045973	0.0198168	0.206291	0.0954478	0.259709	0.0336753	0.0426126	0.885287	0.0346762	0.0464022
TCGA-ZG-A9L2	0	1154	0	1154	0	180	0.0110471	0.343417	0.730396	0.0654079	0.0503095	0.0799623	0.0859377	0.987295	0.339189	0.334153	0.878553	0.021014	0.0718206	0.0363716	0.870421	0.0283027	0.0658282	0.037197	0.0411012	0.802803	0.0100984	0.041686	0.0837029	0.548313	0.122964	0.013216	0.888012	0.033559	0.231033	0.295196	0.480484	0.853387	0.053815	0.0506033	0.0221132	0.356308	0.26854	0.427672	0.0223687	0.0383618	0.749794	0.0317252	0.0313025
TCGA-ZG-A9MC	0	455	0	455	0	455	0.0127764	0.271607	0.667004	0.127392	0.0723886	0.356921	0.165328	0.984876	0.410774	0.334832	0.768744	0.0225185	0.0369991	0.0332272	0.645576	0.0261159	0.0656268	0.0428186	0.0316576	0.702752	0.0120529	0.0865756	0.0631877	0.516205	0.0881378	0.0122818	0.915447	0.034643	0.0865132	0.20529	0.586235	0.837185	0.0776128	0.0730843	0.025331	0.399735	0.311036	0.416059	0.041464	0.0535005	0.708701	0.12326	0.0379392
TCGA-YL-A8SB	0	1719	0	1719	0	1384	0.0150388	0.640009	0.75704	0.0533418	0.0734573	0.0855182	0.142568	0.98612	0.281794	0.366345	0.886197	0.0258254	0.365943	0.0311555	0.636531	0.0333887	0.0656056	0.0463336	0.0314012	0.873275	0.0126992	0.0614939	0.0775797	0.552422	0.199932	0.0184587	0.920143	0.0269868	0.69051	0.377244	0.263261	0.903539	0.0980414	0.066883	0.0251259	0.348632	0.171088	0.332889	0.0486856	0.0571649	0.886229	0.0737897	0.0410619
TCGA-VP-A875	0	2309	0	2309	0	2309	0.0120368	0.527978	0.748719	0.166883	0.0590397	0.0307741	0.197088	0.986453	0.217912	0.196512	0.719919	0.0235215	0.465794	0.0312215	0.822613	0.0356475	0.0570512	0.132199	0.0226758	0.860089	0.0146401	0.0408228	0.0925108	0.522045	0.0534776	0.019239	0.940547	0.0310015	0.469993	0.252873	0.0549144	0.942791	0.0915127	0.0677463	0.0292655	0.138254	0.0332559	0.322539	0.0320827	0.0305216	0.916931	0.0175613	0.0475489
TCGA-VP-A878	0	3130	0	3130	0	98	0.0155959	0.398375	0.734873	0.092428	0.0792231	0.0385142	0.278967	0.983535	0.350903	0.295935	0.829486	0.0184919	0.0659084	0.0392797	0.693415	0.0249081	0.066979	0.0498469	0.0310142	0.806697	0.0144808	0.263315	0.0830942	0.556439	0.0950914	0.0190695	0.896891	0.0286884	0.171297	0.425545	0.482234	0.826785	0.0345606	0.0597036	0.0324532	0.390068	0.412834	0.441473	0.0527449	0.0502143	0.876706	0.0297028	0.0434055
TCGA-VP-A87E	0	2037	0	2037	0	2037	0.0136978	0.18568	0.72115	0.115138	0.0577539	0.0264741	0.148696	0.984548	0.361476	0.436718	0.836148	0.0253867	0.0348959	0.03075	0.8163	0.0224489	0.0953065	0.039707	0.0433362	0.788322	0.0200422	0.0724141	0.0642109	0.549792	0.0538015	0.0157539	0.921578	0.029203	0.062392	0.111505	0.522853	0.777024	0.0535151	0.0700472	0.0343724	0.470245	0.436694	0.473083	0.0480311	0.0727975	0.747286	0.046158	0.0466871
TCGA-EJ-A7NG	0	432	0	432	0	432	0.0111956	0.220777	0.642338	0.192169	0.0722606	0.0435822	0.194656	0.984051	0.445681	0.293253	0.835294	0.0339391	0.194194	0.0523522	0.576569	0.0292931	0.112015	0.104241	0.0468033	0.581599	0.0153809	0.0985641	0.0890205	0.716773	0.0883035	0.0145136	0.924309	0.0367727	0.0727515	0.14338	0.624047	0.902679	0.0572075	0.0895386	0.0473031	0.601862	0.349463	0.360529	0.0588464	0.0624077	0.883187	0.0471139	0.105308
TCGA-H9-A6BX	0	941	0	941	0	941	0.013897	0.200609	0.602788	0.0964126	0.0570455	0.0206062	0.168459	0.988395	0.237342	0.377044	0.914664	0.0281975	0.245713	0.0270424	0.392388	0.0234199	0.116381	0.0376276	0.0233744	0.832568	0.0129062	0.0339995	0.0655532	0.594443	0.196116	0.0135489	0.916689	0.0274351	0.0601897	0.132417	0.650175	0.759672	0.035183	0.0555402	0.023453	0.606754	0.345089	0.523186	0.0381853	0.0619116	0.822598	0.0224552	0.0327135
TCGA-EJ-A46G	0	668	0	668	0	668	0.0126311	0.704381	0.819724	0.0935992	0.0609431	0.0320041	0.202326	0.989121	0.371097	0.404246	0.884085	0.0230027	0.0322867	0.0313204	0.945612	0.0272935	0.0641355	0.0486408	0.0417562	0.868775	0.0126054	0.0344187	0.0713562	0.58445	0.106295	0.0142933	0.936951	0.0375178	0.818941	0.515426	0.232901	0.866676	0.020514	0.0567215	0.0369122	0.22104	0.108288	0.61076	0.0442791	0.0478406	0.833647	0.0258941	0.0565876
TCGA-EJ-A46H	0	724	0	724	0	724	0.0119521	0.106086	0.578537	0.17351	0.0662226	0.0763256	0.194674	0.985196	0.397923	0.309265	0.844269	0.0240741	0.044809	0.0298978	0.468046	0.0206745	0.0771085	0.0465972	0.0247995	0.722279	0.0136208	0.0591503	0.0533258	0.509617	0.0716909	0.0172076	0.891077	0.0307776	0.0586521	0.0887909	0.670561	0.609387	0.0308546	0.0589547	0.0231206	0.706685	0.350439	0.416788	0.0353979	0.0632389	0.72569	0.0238536	0.0453943
TCGA-KC-A4BV	0	1328	0	1328	1	1328	0.0120009	0.684522	0.726887	0.0894133	0.0703395	0.0425328	0.200458	0.987213	0.339724	0.264902	0.704625	0.028332	0.0393862	0.0408226	0.908234	0.0302993	0.067535	0.0705021	0.0486437	0.690854	0.0127129	0.0839714	0.0858423	0.544841	0.0722198	0.0154801	0.947784	0.0431115	0.343412	0.39316	0.294196	0.908417	0.0509476	0.0783091	0.0386279	0.244328	0.168853	0.536699	0.0543034	0.0678578	0.850453	0.0406559	0.0661293
TCGA-EJ-A46B	0	657	0	657	0	657	0.0133854	0.23328	0.688745	0.0821885	0.0663423	0.0287089	0.12221	0.983338	0.152424	0.421691	0.912212	0.0292843	0.249924	0.0382269	0.549768	0.0279321	0.100952	0.040834	0.0357042	0.866265	0.0136515	0.0427387	0.064719	0.576107	0.107456	0.0139278	0.917033	0.0299807	0.0607101	0.160523	0.549888	0.88245	0.0358481	0.0534068	0.0405981	0.519494	0.364447	0.465918	0.0482841	0.0525945	0.907473	0.0465053	0.0435997
TCGA-EJ-A46E	0	524	0	524	0	524	0.0136522	0.107633	0.57752	0.094725	0.0543309	0.0680962	0.0955363	0.988664	0.172851	0.321095	0.884884	0.0257434	0.166851	0.0382615	0.382889	0.0194112	0.0904864	0.0460197	0.0489921	0.852708	0.0249022	0.0352787	0.094715	0.580233	0.0447827	0.0163278	0.915599	0.0273142	0.0439774	0.0966044	0.732491	0.669486	0.0494861	0.0662838	0.035012	0.779699	0.243017	0.329263	0.0569922	0.0537621	0.859691	0.0326726	0.0420789
TCGA-EJ-A46F	0	783	0	783	0	215	0.010521	0.879696	0.812694	0.223341	0.0690039	0.0255662	0.124027	0.988883	0.160379	0.203254	0.903939	0.0293268	0.595067	0.0318783	0.859226	0.0223698	0.0518918	0.0547975	0.0478632	0.78108	0.0108911	0.0627169	0.0652797	0.564542	0.0766295	0.0147445	0.945624	0.0423927	0.691854	0.459285	0.0849829	0.943259	0.0438152	0.0622615	0.0351715	0.0950665	0.0370442	0.667385	0.0489866	0.0316145	0.905165	0.0374067	0.0439397
TCGA-KC-A4BL	0	934	0	934	0	193	0.0138576	0.327973	0.659263	0.0878287	0.0602289	0.033039	0.112724	0.988663	0.166007	0.334951	0.911107	0.0306105	0.164533	0.0401471	0.468906	0.0210779	0.139283	0.0346872	0.0413944	0.846085	0.0175363	0.0379225	0.0605246	0.62071	0.0872828	0.0145298	0.863673	0.0448006	0.0636481	0.232831	0.627165	0.718183	0.0362659	0.0649862	0.0321758	0.515495	0.251374	0.433895	0.0517763	0.0474771	0.835225	0.0725386	0.0539162
TCGA-EJ-7321	0	824	0	824	0	824	0.015033	0.486772	0.713853	0.150074	0.0746894	0.0372419	0.230841	0.983485	0.279212	0.429732	0.874937	0.0268904	0.357736	0.0379849	0.766287	0.0344334	0.0804854	0.0544603	0.0395251	0.82028	0.0144816	0.06095	0.0844939	0.550554	0.0698235	0.0185041	0.946171	0.0442941	0.417373	0.366233	0.426052	0.897366	0.0229811	0.0844074	0.0392137	0.216798	0.202985	0.640979	0.0611646	0.0680328	0.865806	0.0306997	0.0439594
TCGA-EJ-7793	0	114	0	114	0	114	0.0146456	0.304505	0.686072	0.196155	0.075817	0.036393	0.249444	0.984722	0.263355	0.501051	0.873936	0.0289073	0.295237	0.0350362	0.570989	0.0278127	0.147521	0.04624	0.0541736	0.81827	0.0137302	0.0641689	0.0733612	0.537788	0.033436	0.0164109	0.922017	0.0463788	0.110638	0.193323	0.630273	0.927906	0.0252595	0.0790152	0.0368931	0.472604	0.239865	0.433137	0.0573646	0.075752	0.914645	0.0274896	0.0408636
TCGA-G9-7525	0	994	0	994	0	994	0.0141322	0.650182	0.749036	0.112324	0.0710911	0.031114	0.187428	0.983363	0.272918	0.218021	0.917195	0.0261165	0.626651	0.0355837	0.820536	0.0314581	0.0862178	0.0412792	0.051512	0.860342	0.0153245	0.0508772	0.0794743	0.488833	0.167634	0.0197879	0.935744	0.0355539	0.308548	0.449195	0.348538	0.887747	0.0268549	0.0841107	0.0397537	0.224795	0.102602	0.652696	0.0512671	0.056006	0.914598	0.0238858	0.0437162
TCGA-EJ-7314	0	1150	0	1150	0	1150	0.0156222	0.493113	0.708135	0.121448	0.0690239	0.0768204	0.0964187	0.986696	0.169845	0.305947	0.928578	0.0223277	0.55172	0.0349392	0.591366	0.0351259	0.107317	0.0351707	0.065448	0.903818	0.0130374	0.12738	0.125532	0.597836	0.0907067	0.0127109	0.918362	0.0314726	0.474886	0.292628	0.417077	0.814921	0.0193605	0.0783232	0.0316334	0.257424	0.192942	0.616047	0.0512148	0.0649666	0.89012	0.0453383	0.0475313
TCGA-EJ-7315	0	1008	0	1008	0	1008	0.0115232	0.513693	0.741306	0.113776	0.067435	0.0575334	0.127695	0.989462	0.170961	0.416372	0.93753	0.0230962	0.483828	0.0390071	0.876393	0.0309745	0.0904943	0.0376098	0.0506274	0.913027	0.0103582	0.2263	0.0911317	0.569409	0.108167	0.0115303	0.944965	0.0481723	0.445454	0.13882	0.48973	0.914959	0.0185372	0.073281	0.0301252	0.315376	0.191136	0.42601	0.0526257	0.0896224	0.801769	0.0865528	0.0526005
TCGA-EJ-7317	0	771	0	771	0	771	0.0115207	0.224797	0.755051	0.137878	0.0657669	0.177814	0.172793	0.98514	0.237537	0.407303	0.944325	0.0271429	0.334242	0.0350303	0.816371	0.0342354	0.0814348	0.0285535	0.049499	0.896353	0.0110699	0.0562926	0.0663997	0.636862	0.122947	0.01223	0.912853	0.0449953	0.0952698	0.145155	0.386768	0.870363	0.0189147	0.0711241	0.0279642	0.502125	0.443778	0.54064	0.0565548	0.0773758	0.933499	0.0424925	0.050742
TCGA-EJ-7328	0	842	0	842	0	842	0.0107817	0.444727	0.712219	0.0956003	0.0762792	0.108402	0.114921	0.988715	0.18328	0.543942	0.938082	0.0289199	0.159132	0.0320913	0.644386	0.022265	0.162016	0.0278116	0.0709794	0.893163	0.0108995	0.0735359	0.0900703	0.607613	0.073554	0.00927862	0.955174	0.0431013	0.339144	0.416435	0.482502	0.902462	0.0166119	0.0791813	0.0382422	0.37956	0.179393	0.614834	0.0717656	0.0733857	0.856004	0.0368447	0.0469532
TCGA-TK-A8OK	0	27	0	27	0	27	0.0160225	0.292891	0.713246	0.066778	0.0774397	0.0404788	0.137155	0.98165	0.207412	0.360503	0.894378	0.0405044	0.0411324	0.0307021	0.811832	0.0288837	0.0977464	0.0350433	0.0441165	0.753422	0.0133396	0.0513126	0.0818552	0.530636	0.173242	0.01835	0.909893	0.0365457	0.101389	0.131375	0.523504	0.827405	0.0330191	0.0796545	0.0434727	0.311748	0.363323	0.435747	0.0552941	0.0848207	0.890182	0.0353234	0.047245
TCGA-EJ-A7NJ	0	197	0	197	0	197	0.011737	0.198215	0.682682	0.104337	0.0551861	0.0396224	0.136802	0.984405	0.26273	0.358521	0.82033	0.0227248	0.214298	0.0477971	0.386794	0.0362831	0.0806074	0.0386886	0.0301185	0.837399	0.0149657	0.0562933	0.0589003	0.584711	0.0321427	0.0170764	0.860773	0.0407449	0.0570416	0.165186	0.566573	0.871436	0.0284916	0.0699188	0.0304303	0.592213	0.335902	0.401807	0.0374015	0.0525111	0.762923	0.064124	0.033898
TCGA-SU-A7E7	0	551	0	551	0	551	0.0120093	0.350221	0.675382	0.222884	0.0758828	0.0738801	0.35352	0.983199	0.311565	0.32018	0.841037	0.0393614	0.309782	0.0544984	0.620893	0.0395381	0.117506	0.119648	0.0411657	0.734012	0.0138269	0.104849	0.0844038	0.732272	0.0862409	0.013801	0.932029	0.0502368	0.155031	0.293242	0.518114	0.900475	0.0385363	0.0813976	0.0341002	0.421568	0.217966	0.440167	0.0508635	0.0690773	0.835882	0.056172	0.107694
TCGA-M7-A71Y	0	493	0	493	0	493	0.0118328	0.277133	0.625099	0.106935	0.0684852	0.104623	0.169678	0.985795	0.452884	0.280274	0.858904	0.0295414	0.306072	0.0431	0.317865	0.030268	0.0818719	0.0415471	0.0421406	0.861835	0.0116005	0.0474205	0.081202	0.58574	0.0955348	0.0127416	0.877835	0.0496335	0.0577038	0.157021	0.640605	0.736	0.0217136	0.0616115	0.029001	0.510049	0.22481	0.357681	0.0441999	0.0570936	0.829617	0.0745896	0.059919
TCGA-V1-A9O7	0	2499	0	2499	0	819	0.0101958	0.369907	0.694842	0.16513	0.062745	0.0390049	0.113911	0.987487	0.406562	0.36174	0.801027	0.0188271	0.0702869	0.051708	0.658018	0.0279692	0.0812165	0.0405519	0.0269856	0.814946	0.0120616	0.258606	0.0739405	0.545557	0.0403594	0.0125005	0.909324	0.0287483	0.0727712	0.253933	0.518333	0.75238	0.0370093	0.0488494	0.0208508	0.350678	0.237207	0.395967	0.0316917	0.0435224	0.858556	0.0273536	0.0423591
TCGA-V1-A9Z9	0	540	0	540	0	540	0.0135998	0.344207	0.707093	0.182693	0.0506974	0.0239401	0.166919	0.879117	0.400763	0.205459	0.758598	0.0216917	0.361916	0.0274646	0.85585	0.0199811	0.0636505	0.0574092	0.0239494	0.782125	0.0109708	0.276207	0.0492621	0.545676	0.0423363	0.0121496	0.937963	0.0251599	0.101338	0.263269	0.251286	0.89733	0.038565	0.0708393	0.0301559	0.609507	0.376296	0.392616	0.0318517	0.0271158	0.873741	0.0218279	0.034419
TCGA-YL-A9WX	0	1518	0	1518	0	1506	0.00932457	0.197716	0.631957	0.0752369	0.0507925	0.0922699	0.170843	0.978641	0.301628	0.253985	0.803898	0.0194455	0.102652	0.026807	0.416361	0.0234235	0.0548494	0.0576549	0.0349434	0.78433	0.0102971	0.0418386	0.0610744	0.605946	0.150387	0.0105867	0.907598	0.0331201	0.064645	0.135363	0.729366	0.84211	0.0873218	0.0549505	0.0224631	0.374223	0.204915	0.351964	0.0340638	0.0496889	0.784444	0.0444495	0.0536262
TCGA-2A-A8VL	0	621	0	621	0	621	0.0144232	0.426135	0.747975	0.154742	0.072628	0.0809837	0.151325	0.986624	0.279374	0.357263	0.848354	0.024356	0.512619	0.0353267	0.666652	0.0243658	0.0948816	0.0320758	0.039529	0.897419	0.0155994	0.152974	0.0724723	0.526986	0.119192	0.0152058	0.934095	0.0539142	0.429135	0.174891	0.386925	0.908568	0.0434841	0.0624552	0.0193291	0.348229	0.187035	0.501819	0.0400218	0.0586366	0.904103	0.0521604	0.0577599
TCGA-Y6-A8TL	0	992	0	992	0	992	0.0167199	0.558301	0.776743	0.100051	0.0584307	0.0909024	0.14597	0.988319	0.253972	0.296968	0.853463	0.0245862	0.534288	0.0470049	0.779304	0.0268762	0.118356	0.0421141	0.0335621	0.88626	0.013528	0.0773132	0.0801649	0.552922	0.0760697	0.0155977	0.92092	0.0325004	0.107467	0.144491	0.285142	0.830204	0.0415156	0.0594375	0.0251147	0.227419	0.430017	0.501723	0.0352569	0.054855	0.87328	0.060854	0.0462258
TCGA-YL-A8SA	0	512	0	512	0	512	0.0125631	0.744685	0.755919	0.0427874	0.0668231	0.0706052	0.141668	0.988915	0.215277	0.14136	0.873526	0.0303256	0.44389	0.0379164	0.744797	0.0233821	0.0711949	0.0586914	0.0376926	0.889888	0.0116771	0.0412407	0.0837359	0.541818	0.128999	0.0159473	0.940891	0.0375031	0.319335	0.431734	0.187564	0.895404	0.0618143	0.062499	0.0382859	0.149627	0.057145	0.529015	0.052918	0.0520107	0.805798	0.068163	0.0463035
TCGA-EJ-A8FO	0	282	0	282	0	282	0.0148304	0.311846	0.687305	0.0899202	0.0855906	0.0463822	0.164816	0.979532	0.409123	0.272081	0.739858	0.024352	0.187437	0.0346778	0.596122	0.0404468	0.0979233	0.0531389	0.0426106	0.821325	0.0156708	0.0516542	0.0859095	0.534044	0.129495	0.0255457	0.910787	0.0445909	0.118994	0.314931	0.450007	0.84965	0.0479322	0.0666096	0.035756	0.391474	0.26947	0.374323	0.0456336	0.0822934	0.874105	0.0384458	0.0589451
TCGA-EJ-A8FP	0	299	0	299	1	117	0.0158447	0.212499	0.693741	0.102725	0.080833	0.0512083	0.193166	0.981017	0.354669	0.379638	0.844968	0.0268466	0.166657	0.0369776	0.389387	0.0338128	0.140197	0.0399238	0.044207	0.821345	0.0136477	0.0701567	0.121196	0.522563	0.144572	0.0180932	0.904935	0.0595786	0.0935682	0.138977	0.652742	0.849976	0.0425287	0.0788906	0.0360591	0.659477	0.346318	0.420909	0.0557713	0.0727623	0.849118	0.0433836	0.0484958
TCGA-KK-A8I7	0	2002	0	2002	0	1088	0.013655	0.361591	0.690038	0.163406	0.0814206	0.0437769	0.122926	0.981386	0.26083	0.361852	0.902701	0.0332291	0.289235	0.0405291	0.652543	0.0597716	0.14712	0.0456233	0.0440769	0.873456	0.0187938	0.0628196	0.0820397	0.546013	0.0647677	0.0279114	0.931799	0.0433956	0.0801851	0.236839	0.5515	0.796218	0.0360227	0.0671234	0.0504142	0.531775	0.336999	0.542044	0.0515844	0.0551306	0.832758	0.0492897	0.0484651
TCGA-EJ-A7NM	0	128	0	128	0	128	0.0104427	0.434817	0.793674	0.132207	0.0824576	0.056559	0.222107	0.981874	0.349709	0.298161	0.798948	0.0345932	0.266273	0.0431612	0.781538	0.0570304	0.0867964	0.0716303	0.0427682	0.599888	0.0160864	0.103466	0.0815362	0.589648	0.0790124	0.0166705	0.910563	0.0591728	0.269718	0.255571	0.413446	0.898561	0.0406144	0.0710979	0.0333684	0.222429	0.412181	0.416002	0.0345798	0.0606169	0.812171	0.0650729	0.070084
TCGA-KC-A7F3	0	665	0	665	0	665	0.0115195	0.507771	0.683684	0.155435	0.0667237	0.0592035	0.239106	0.810741	0.2914	0.265149	0.859948	0.032821	0.438051	0.0537907	0.734453	0.0271011	0.0922116	0.164271	0.0431793	0.667125	0.0134033	0.0776143	0.0779058	0.657541	0.0614739	0.0156358	0.933471	0.0444636	0.0581612	0.216989	0.428828	0.834656	0.0792859	0.0751078	0.0446922	0.282109	0.334334	0.274577	0.0535789	0.053658	0.830216	0.0780947	0.118064
TCGA-KC-A7FA	0	598	0	598	0	598	0.0115754	0.562657	0.831714	0.134529	0.0517078	0.0681079	0.226826	0.985003	0.243166	0.221113	0.903954	0.028571	0.0814328	0.0491411	0.800982	0.0251319	0.0709647	0.144573	0.0373167	0.550942	0.0158084	0.0945053	0.103243	0.706885	0.125348	0.0138748	0.932546	0.0358697	0.0494763	0.26824	0.267164	0.873582	0.063665	0.0685617	0.0265144	0.283277	0.0904454	0.397616	0.0437112	0.0607725	0.871932	0.0567886	0.187568
TCGA-EJ-A65F	0	560	0	560	0	75	0.0148462	0.473156	0.721301	0.0964266	0.0609185	0.0261381	0.143808	0.98886	0.193154	0.315591	0.885879	0.0252816	0.338293	0.0286664	0.865756	0.0247638	0.0479021	0.0588608	0.0314255	0.841222	0.0126749	0.0498983	0.0498723	0.635954	0.141239	0.0122857	0.948083	0.0351228	0.0359836	0.147065	0.431449	0.871699	0.0390279	0.0601411	0.025705	0.294222	0.245608	0.587	0.040377	0.0545708	0.852035	0.0208573	0.0424793
TCGA-FC-A66V	0	524	0	524	0	524	0.0118658	0.105663	0.486209	0.0545639	0.0548609	0.0223324	0.152038	0.989934	0.165141	0.496196	0.909903	0.0196126	0.0700569	0.025469	0.239097	0.0181392	0.0715812	0.0334101	0.028081	0.884735	0.0100917	0.0277592	0.040224	0.655048	0.0534336	0.0113981	0.816042	0.0312623	0.0419156	0.0948788	0.872247	0.620886	0.02677	0.0550745	0.028612	0.837105	0.308325	0.370179	0.0358851	0.0543435	0.851034	0.0181241	0.0482022
TCGA-J4-A67K	0	1004	0	1004	0	1004	0.0137699	0.418584	0.709093	0.121347	0.0539057	0.0237003	0.122676	0.989671	0.279939	0.417175	0.882888	0.025855	0.602958	0.0259376	0.696204	0.023595	0.077016	0.0500775	0.0211134	0.895507	0.012304	0.0328602	0.066911	0.573044	0.21613	0.0146467	0.94663	0.0367941	0.641548	0.419565	0.431696	0.798531	0.0350267	0.0657374	0.0258002	0.34182	0.177	0.467006	0.0523177	0.0410423	0.827731	0.0255124	0.0395215
TCGA-J4-A67Q	0	975	0	975	0	975	0.0131404	0.239204	0.668056	0.111704	0.0572597	0.025212	0.14054	0.989902	0.197754	0.299782	0.926957	0.0229807	0.297769	0.0297785	0.725233	0.0234738	0.0787193	0.0416134	0.0346643	0.853297	0.0148167	0.0393418	0.0597183	0.603707	0.234563	0.0125803	0.856639	0.0217276	0.188417	0.166572	0.52555	0.777212	0.0490274	0.0567901	0.0253989	0.377755	0.306163	0.44963	0.0370443	0.0470276	0.797924	0.0208142	0.0536371
TCGA-J4-A67R	0	910	0	910	0	910	0.0146332	0.377741	0.627483	0.178227	0.0557617	0.0303557	0.147979	0.989439	0.305087	0.479573	0.911273	0.0223025	0.337844	0.0313192	0.629143	0.0243232	0.0863102	0.0376116	0.0315282	0.849355	0.0134512	0.0425501	0.0535997	0.641585	0.129604	0.0125042	0.924813	0.0268949	0.371307	0.228822	0.64773	0.784016	0.0425172	0.0556693	0.0274362	0.482689	0.258635	0.603952	0.0486902	0.0440091	0.798849	0.0212992	0.0513243
TCGA-KK-A6E3	0	2056	0	2056	0	2056	0.0123003	0.509799	0.70803	0.0980747	0.0543116	0.025542	0.220896	0.988059	0.191525	0.327967	0.901744	0.0207864	0.233518	0.0306519	0.614592	0.0291521	0.138862	0.0422681	0.0255535	0.818175	0.0136138	0.0388051	0.0528942	0.604093	0.19852	0.0138899	0.825881	0.0303751	0.102344	0.234451	0.595137	0.829831	0.0336687	0.0537958	0.0295797	0.358024	0.238441	0.400599	0.0552241	0.0498147	0.830557	0.0214616	0.0477432
TCGA-EJ-A65G	0	666	0	666	0	666	0.0133867	0.171533	0.800018	0.090029	0.0692122	0.0358787	0.14167	0.985888	0.332339	0.277921	0.896886	0.0231812	0.224863	0.0321426	0.779243	0.0403165	0.0560799	0.050004	0.0425915	0.877894	0.0126664	0.0396243	0.0769227	0.551723	0.133328	0.0166606	0.949467	0.0409467	0.173715	0.165069	0.408546	0.928417	0.0463247	0.0830131	0.0306205	0.24035	0.57901	0.358811	0.0512022	0.0562113	0.913342	0.0283848	0.0447935
TCGA-EJ-A46D	0	626	0	626	0	626	0.0142064	0.312483	0.695981	0.157982	0.0629434	0.0317539	0.112014	0.985862	0.137173	0.338851	0.90402	0.0243485	0.381596	0.0349267	0.570568	0.0320388	0.108867	0.0426227	0.0388582	0.87624	0.0181662	0.0448598	0.0666324	0.607751	0.180864	0.0206037	0.941436	0.0249925	0.057096	0.258164	0.639018	0.874933	0.0462602	0.0480339	0.0288152	0.463539	0.191484	0.477298	0.0401122	0.0660259	0.879719	0.0637681	0.0494134
TCGA-EJ-8468	0	2347	0	2347	0	2347	0.0148099	0.394533	0.796259	0.192389	0.0670134	0.0345925	0.166986	0.986765	0.254158	0.391284	0.946082	0.0262856	0.542187	0.0454644	0.886954	0.0534754	0.0951687	0.0402462	0.0458191	0.887253	0.0141368	0.0541949	0.0823579	0.557715	0.0426166	0.02113	0.941544	0.0413179	0.334537	0.216303	0.4842	0.907972	0.0306761	0.0708527	0.0402133	0.350416	0.324653	0.508808	0.0684097	0.0611814	0.877711	0.0300253	0.0494802
TCGA-G9-6343	0	2450	0	2450	0	2450	0.0112753	0.456415	0.68974	0.17841	0.0805322	0.0594257	0.129744	0.984312	0.193969	0.393567	0.945596	0.025768	0.413205	0.0312917	0.693051	0.0229344	0.0792643	0.0466385	0.0483132	0.90282	0.0106253	0.0468009	0.126474	0.643158	0.296291	0.0132888	0.901027	0.04959	0.0301726	0.20046	0.370867	0.843391	0.0188302	0.0815318	0.0413021	0.53867	0.365055	0.301055	0.0647237	0.0509049	0.883259	0.0718624	0.0649905
TCGA-G9-6351	0	2048	0	2048	0	2048	0.0134547	0.411384	0.696778	0.115519	0.0662189	0.0283217	0.113501	0.988168	0.187532	0.295485	0.943889	0.0316016	0.51989	0.0299297	0.57821	0.031171	0.0912349	0.0440636	0.0440304	0.883013	0.0107494	0.040342	0.0806767	0.665193	0.290606	0.0113651	0.911663	0.0408252	0.0430377	0.153554	0.557798	0.799016	0.0159186	0.0768334	0.0355715	0.403951	0.341044	0.475788	0.0530244	0.0471436	0.879913	0.0664647	0.0710954
TCGA-G9-6361	0	1415	0	1415	0	1415	0.0104782	0.688615	0.768275	0.113676	0.0757056	0.0581444	0.159091	0.98874	0.177739	0.235617	0.940566	0.0305062	0.652367	0.050216	0.828631	0.0327536	0.078827	0.0618902	0.037187	0.919311	0.0119239	0.0444362	0.0769031	0.606546	0.135363	0.00987618	0.927412	0.035166	0.458398	0.613636	0.414841	0.822996	0.022718	0.0674205	0.0314967	0.223569	0.12925	0.417491	0.0597672	0.053398	0.875557	0.0607237	0.0633362
TCGA-G9-6369	0	1215	0	1215	0	1215	0.0146309	0.582099	0.847663	0.312893	0.072608	0.0517706	0.117106	0.987839	0.1881	0.478124	0.940119	0.0332227	0.753734	0.0597279	0.909815	0.0388881	0.0867888	0.0512133	0.0334589	0.925544	0.0144279	0.048598	0.0761446	0.707692	0.206847	0.0179297	0.903484	0.0495792	0.0494236	0.288617	0.414022	0.887349	0.0468492	0.0679079	0.0266055	0.167388	0.525251	0.33129	0.0514208	0.0570799	0.87773	0.0793889	0.101251
TCGA-G9-6363	0	1378	0	1378	0	1378	0.0156962	0.498341	0.73937	0.139743	0.0910304	0.0828978	0.114987	0.988108	0.201906	0.324552	0.93333	0.0315887	0.0727855	0.0338752	0.571052	0.0356961	0.107637	0.0327294	0.0605838	0.878982	0.0124632	0.113236	0.0981803	0.516368	0.0936408	0.0131696	0.947093	0.0422518	0.263774	0.415485	0.345908	0.802524	0.022922	0.0849683	0.029623	0.289749	0.19047	0.515831	0.0540946	0.0701262	0.814937	0.077288	0.0445563
TCGA-G9-6364	0	1198	0	1198	0	1198	0.0135388	0.510919	0.760973	0.0941691	0.0841348	0.0338011	0.150394	0.989701	0.168861	0.317137	0.946218	0.0302913	0.363229	0.0304279	0.861168	0.0320601	0.131086	0.0281552	0.0644728	0.903315	0.00914195	0.0915727	0.0937797	0.556552	0.217404	0.0110338	0.922402	0.0500274	0.240124	0.203472	0.388732	0.822168	0.0191059	0.0732587	0.043993	0.312275	0.180152	0.416306	0.070285	0.0763545	0.862218	0.0664405	0.0479745
TCGA-CH-5743	0	425	0	425	0	425	0.0118634	0.130187	0.552038	0.084564	0.0631309	0.0546187	0.151571	0.989132	0.199033	0.32216	0.936616	0.0332854	0.0640511	0.0286109	0.325719	0.0379641	0.135847	0.0293237	0.0427843	0.867739	0.0093735	0.0613642	0.0735043	0.57996	0.0402291	0.0125451	0.818777	0.0279126	0.0388937	0.0975671	0.788512	0.563765	0.0191114	0.0586516	0.0228838	0.681571	0.241656	0.391508	0.037683	0.0603369	0.796276	0.0527828	0.041015
TCGA-CH-5764	0	31	0	31	0	31	0.0125833	0.528051	0.705104	0.109217	0.0625172	0.0395504	0.160962	0.986466	0.191754	0.248169	0.879822	0.0167104	0.450405	0.0356147	0.70492	0.0336758	0.0780501	0.0429991	0.0347347	0.819112	0.0110809	0.0575897	0.0762601	0.557075	0.0406877	0.0113133	0.926738	0.0271093	0.103572	0.250707	0.343462	0.826427	0.0301703	0.0633402	0.029366	0.25882	0.254118	0.465719	0.0438012	0.0504961	0.851517	0.0510011	0.0578784
TCGA-CH-5771	0	396	0	396	0	396	0.01241	0.337833	0.630266	0.183643	0.0646856	0.0464235	0.188279	0.984702	0.255891	0.374338	0.915308	0.0280093	0.376497	0.0385828	0.584923	0.062617	0.0986283	0.0338935	0.0558938	0.892253	0.0130567	0.111591	0.0900146	0.531073	0.0724247	0.0129103	0.915005	0.0341115	0.0702156	0.135078	0.429522	0.820775	0.0203384	0.0998901	0.0261799	0.383427	0.239486	0.421744	0.0560485	0.0708592	0.839609	0.0918417	0.0310542
TCGA-G9-6329	0	1266	0	1266	0	1266	0.0125712	0.450633	0.664966	0.0906859	0.0739857	0.0529946	0.105659	0.98835	0.154567	0.315705	0.952867	0.0408897	0.175122	0.0436436	0.508382	0.0241969	0.129455	0.0446324	0.035389	0.85621	0.0105599	0.0490119	0.0778731	0.63389	0.343538	0.0135053	0.900628	0.0457319	0.175869	0.154096	0.555317	0.722739	0.0410371	0.0688142	0.0370967	0.448643	0.257142	0.545962	0.0494161	0.0605957	0.799509	0.0725093	0.0526747
TCGA-EJ-AB20	0	131	0	131	0	131	0.0116467	0.388619	0.696278	0.169648	0.0520123	0.0626455	0.129936	0.988161	0.347711	0.611694	0.888445	0.0187972	0.317936	0.0381942	0.395992	0.0257915	0.100162	0.0477768	0.0224933	0.683204	0.0100074	0.0405048	0.0505491	0.598101	0.0719894	0.0132004	0.888747	0.0301386	0.30852	0.112981	0.523816	0.783633	0.0673036	0.0596197	0.0214424	0.796433	0.404207	0.455021	0.0414981	0.0300345	0.875878	0.0342251	0.0819815
TCGA-TP-A8TT	0	526	0	526	0	526	0.0112238	0.408328	0.844759	0.206583	0.0644903	0.448474	0.226681	0.985353	0.667298	0.429731	0.781375	0.0225517	0.464889	0.0422182	0.806859	0.0212451	0.0784129	0.0653359	0.0288035	0.608077	0.0115386	0.0583383	0.0749554	0.630139	0.0918635	0.0134762	0.928538	0.0400226	0.627238	0.335118	0.536826	0.880648	0.0801765	0.0685364	0.0342392	0.198401	0.286715	0.579899	0.0468639	0.0425429	0.857364	0.0328422	0.0700772
TCGA-ZG-A9L5	0	908	0	908	0	908	0.00977904	0.718504	0.707092	0.106061	0.0608207	0.149608	0.142295	0.98628	0.330146	0.19019	0.852994	0.0203806	0.16649	0.0320425	0.92903	0.0236368	0.058952	0.0542146	0.024476	0.792276	0.00874078	0.0817201	0.0629281	0.537002	0.0618787	0.0123115	0.934376	0.0344491	0.0981003	0.431999	0.960627	0.923651	0.0590311	0.0626376	0.0203603	0.110011	0.0512315	0.432589	0.037351	0.0411001	0.933369	0.0433348	0.0410532
TCGA-ZG-A9LS	0	516	0	516	0	516	0.0104405	0.521486	0.694209	0.203669	0.0522796	0.100276	0.191767	0.983333	0.524399	0.330364	0.627945	0.0168166	0.0257675	0.0314037	0.784422	0.0176097	0.0426907	0.078587	0.0714739	0.64881	0.0106548	0.0349978	0.0569219	0.577424	0.0460634	0.0139227	0.890009	0.023918	0.0982958	0.118169	0.311383	0.867148	0.0805643	0.0457037	0.0303701	0.381003	0.140883	0.45401	0.0355153	0.0580601	0.798141	0.0277542	0.0434184
TCGA-M7-A722	0	1060	0	1060	0	559	0.0169093	0.557826	0.838462	0.207862	0.0780817	0.0392316	0.210161	0.980808	0.383868	0.297613	0.735993	0.0311098	0.700669	0.0541262	0.860683	0.0454658	0.0775347	0.0566764	0.032791	0.878525	0.0147427	0.0479159	0.0744373	0.525126	0.0405272	0.0186568	0.936589	0.047503	0.062457	0.134133	0.408828	0.854819	0.0655978	0.0701313	0.0605738	0.861418	0.154001	0.344357	0.113517	0.0492258	0.905277	0.0253934	0.059726
TCGA-X4-A8KQ	0	1383	0	1383	0	1383	0.0135228	0.401481	0.783784	0.0908968	0.0689502	0.0465449	0.190012	0.981871	0.347988	0.112467	0.781616	0.0276677	0.468435	0.0517553	0.553641	0.0340807	0.0762847	0.0491888	0.0543995	0.805326	0.0107523	0.135154	0.0620811	0.523376	0.049706	0.0176989	0.917901	0.0406737	0.161504	0.190188	0.396928	0.90115	0.0214992	0.0611474	0.0366195	0.267563	0.221723	0.221935	0.0405629	0.0597761	0.913878	0.0304755	0.0447664
TCGA-X4-A8KS	0	979	0	979	0	979	0.0155206	0.250491	0.659708	0.0670008	0.0613999	0.0350215	0.203469	0.981725	0.357202	0.380466	0.835125	0.0259121	0.23987	0.0353683	0.53938	0.0318502	0.0756185	0.0467758	0.0370206	0.848941	0.0153811	0.0391751	0.0557964	0.5398	0.0345527	0.0227403	0.893787	0.0332443	0.107928	0.164554	0.456157	0.810506	0.0402261	0.0604507	0.028072	0.379262	0.229873	0.335109	0.0417328	0.0585037	0.833649	0.0336283	0.0405246
TCGA-EJ-A7NK	0	476	0	476	0	476	0.018488	0.182662	0.673838	0.087975	0.0535012	0.028829	0.1244	0.986236	0.3391	0.299101	0.816959	0.0253895	0.0804521	0.028802	0.470202	0.0426692	0.0931345	0.0548192	0.0326513	0.873163	0.0137983	0.0461558	0.0633455	0.572444	0.0439917	0.0213749	0.892898	0.0345668	0.0730145	0.151092	0.606057	0.795468	0.0601431	0.0542531	0.0276642	0.699157	0.317919	0.3984	0.034836	0.0606975	0.801275	0.0535905	0.0391196
TCGA-EJ-A7NH	0	474	0	474	0	474	0.0130353	0.422236	0.658532	0.0966045	0.059008	0.0521849	0.257137	0.981757	0.226487	0.314696	0.840356	0.0402387	0.138319	0.0460572	0.616454	0.0237764	0.0975326	0.0613194	0.0373643	0.777636	0.0125727	0.0860177	0.062456	0.592151	0.0583941	0.01421	0.897716	0.025239	0.208803	0.244318	0.378376	0.883296	0.0439895	0.0614854	0.0312093	0.277663	0.122462	0.260406	0.0422381	0.0360452	0.896634	0.044076	0.0542567
TCGA-KC-A7FE	0	352	0	352	0	352	0.0137361	0.198998	0.715418	0.251229	0.0684575	0.0456435	0.210297	0.98282	0.321764	0.369601	0.852926	0.0382725	0.240103	0.0587442	0.613443	0.0323903	0.0926198	0.111976	0.0506928	0.67033	0.0158749	0.0572271	0.069321	0.733135	0.101283	0.0148289	0.905263	0.0380889	0.0793669	0.13745	0.716287	0.782706	0.0565572	0.0826743	0.0350293	0.573054	0.484092	0.40948	0.0510509	0.0660301	0.838762	0.0484437	0.119118
TCGA-KK-A7AP	0	196	0	196	0	196	0.0151982	0.817784	0.859306	0.182613	0.0634662	0.0435475	0.149679	0.983575	0.2663	0.394317	0.746146	0.0314558	0.666893	0.036228	0.928224	0.0380408	0.0556872	0.0777038	0.0318592	0.663479	0.01271	0.151661	0.0826117	0.611153	0.0459804	0.0150101	0.936847	0.0413846	0.282983	0.422522	0.0752772	0.893226	0.0667087	0.0809379	0.0232761	0.133025	0.0461805	0.466499	0.0471471	0.0497502	0.866947	0.0416883	0.0469818
TCGA-KK-A7AZ	0	1519	0	1519	0	1519	0.0106462	0.525526	0.786251	0.0830626	0.0684225	0.0561418	0.14314	0.98288	0.286119	0.167411	0.886366	0.0201812	0.628738	0.0363597	0.77008	0.0302261	0.0602617	0.0390067	0.0563125	0.74826	0.0100117	0.058096	0.0802816	0.535076	0.0586994	0.0113969	0.928295	0.0515118	0.189906	0.618328	0.191681	0.916264	0.0269848	0.0614574	0.0334758	0.144462	0.045665	0.444573	0.0452785	0.0378416	0.846916	0.0545076	0.0531762
TCGA-KK-A7B2	0	1099	0	1099	0	692	0.015052	0.22606	0.588264	0.151116	0.0858651	0.0491252	0.133105	0.985609	0.342154	0.461713	0.86853	0.0360768	0.184932	0.0461724	0.45862	0.0350751	0.133161	0.0359686	0.0515525	0.850164	0.0112808	0.0471836	0.116552	0.570987	0.121807	0.0160279	0.865424	0.049882	0.0523142	0.147883	0.547232	0.727261	0.044557	0.0748981	0.0295622	0.527296	0.335134	0.421464	0.0569236	0.0944184	0.846462	0.0635603	0.0579066
TCGA-M7-A71Z	0	643	0	643	0	643	0.0151343	0.778481	0.762725	0.155162	0.0716239	0.0491827	0.187403	0.986607	0.337171	0.767962	0.888635	0.0223806	0.1466	0.0479865	0.882751	0.0411689	0.0769016	0.0328107	0.0276327	0.870429	0.0103553	0.0499629	0.0825237	0.575008	0.162639	0.0134971	0.92054	0.0439938	0.763691	0.729803	0.139365	0.920742	0.0337983	0.0823124	0.0271264	0.112391	0.0546721	0.793433	0.0620537	0.0565088	0.851787	0.0377095	0.071299
TCGA-M7-A720	0	384	0	384	0	384	0.0129565	0.178194	0.64425	0.121853	0.0865862	0.0428039	0.22271	0.985618	0.20644	0.493114	0.872108	0.0296885	0.204789	0.0623036	0.401847	0.0362078	0.114318	0.058205	0.0574731	0.817303	0.0157833	0.0623145	0.0723435	0.662673	0.127119	0.0226875	0.874328	0.0425355	0.0600904	0.21747	0.583984	0.72833	0.0358656	0.0834683	0.0316683	0.66433	0.321184	0.476003	0.0496606	0.0785404	0.824783	0.052595	0.0812632
TCGA-M7-A721	0	400	0	400	0	400	0.0151368	0.432091	0.733233	0.1523	0.0699653	0.0440107	0.237321	0.984696	0.141857	0.354978	0.817934	0.0394623	0.334175	0.0499091	0.786604	0.0315569	0.0971833	0.0784439	0.0628591	0.747187	0.015908	0.0705864	0.0968661	0.627699	0.102529	0.0195349	0.906384	0.0386839	0.0482147	0.135971	0.431709	0.813403	0.0347796	0.0912186	0.0416599	0.349542	0.202701	0.361307	0.0667353	0.095128	0.863693	0.0661849	0.0869867
TCGA-M7-A723	0	763	0	763	0	763	0.0145702	0.206662	0.65724	0.133109	0.0839188	0.02951	0.153631	0.986462	0.279383	0.465592	0.843787	0.0318005	0.204189	0.0439021	0.509247	0.0264237	0.120315	0.0397564	0.059222	0.821483	0.011422	0.0706886	0.095124	0.590403	0.168609	0.0151666	0.9256	0.0400482	0.0664191	0.205841	0.607604	0.8857	0.0596293	0.074114	0.0336587	0.641335	0.283164	0.544622	0.0580936	0.0724949	0.861177	0.0563676	0.0626463
TCGA-M7-A724	0	889	0	889	0	889	0.0142514	0.927859	0.794669	0.138395	0.0725448	0.0491426	0.175704	0.985182	0.311233	0.847595	0.834767	0.0342408	0.387308	0.0816065	0.95714	0.0417708	0.0637042	0.0552819	0.0478517	0.845543	0.0153521	0.0773292	0.0992957	0.689595	0.0920445	0.0172839	0.947289	0.0569205	0.62688	0.43379	0.0886874	0.94718	0.0370984	0.0810311	0.0438999	0.752533	0.53078	0.324737	0.0603609	0.0537157	0.931947	0.0619353	0.0928284
TCGA-M7-A725	0	573	0	573	0	573	0.0124141	0.697251	0.82444	0.171696	0.0780998	0.0501145	0.222499	0.983749	0.295968	0.187828	0.64097	0.0444425	0.117387	0.0562582	0.922329	0.0361516	0.0514743	0.109523	0.0478484	0.676583	0.0142422	0.105246	0.0811954	0.621509	0.106693	0.0134483	0.943311	0.0463642	0.2286	0.527947	0.241785	0.92745	0.0401924	0.0766979	0.0399411	0.205259	0.0603552	0.641813	0.0535667	0.0577558	0.888473	0.0414035	0.0755913
TCGA-G9-6339	0	2551	0	2551	1	1634	0.0146235	0.3823	0.728948	0.0889667	0.0509989	0.0294327	0.209261	0.98769	0.143516	0.287866	0.910194	0.0232355	0.287354	0.0316723	0.631734	0.0200651	0.0643087	0.0424079	0.0252229	0.880182	0.0123745	0.0565709	0.0583303	0.623374	0.0509357	0.0146317	0.939264	0.0456896	0.150473	0.164901	0.465042	0.823275	0.0399361	0.054921	0.0273606	0.384736	0.2141	0.481581	0.032906	0.0555824	0.831286	0.0266488	0.0468177
TCGA-G9-6498	0	1952	0	1952	1	1342	0.0145408	0.294622	0.777218	0.242708	0.062422	0.0275696	0.146787	0.987846	0.170206	0.321257	0.924742	0.0187273	0.485244	0.0299518	0.893271	0.0282563	0.0515583	0.0383693	0.0382013	0.858525	0.0112235	0.0321478	0.058651	0.622599	0.219322	0.0156416	0.933876	0.0320628	0.0535678	0.250378	0.475815	0.858681	0.0491961	0.0615307	0.0260787	0.391175	0.201657	0.537364	0.0569977	0.0503957	0.772676	0.0174675	0.0416494
TCGA-KK-A6DY	0	4295	0	4295	0	4295	0.0138919	0.310362	0.656024	0.0935722	0.0561677	0.027015	0.167158	0.98208	0.225256	0.374652	0.907201	0.0252385	0.358773	0.0376906	0.563311	0.0190492	0.083947	0.0411572	0.033522	0.833022	0.0124731	0.0456999	0.0550773	0.587626	0.144544	0.0146265	0.895468	0.0321183	0.0522965	0.247983	0.419395	0.877174	0.0367259	0.0621921	0.0326074	0.32384	0.232589	0.481905	0.0332457	0.0439252	0.839752	0.0189986	0.051093
TCGA-EJ-A65B	0	710	0	710	0	710	0.0120733	0.368168	0.610848	0.068432	0.0478929	0.0214274	0.130109	0.990144	0.11256	0.323855	0.911662	0.0207055	0.284347	0.0289151	0.486801	0.0228706	0.0830976	0.0398468	0.0318325	0.803032	0.0136053	0.0386955	0.0545707	0.630987	0.247663	0.0144326	0.816671	0.031507	0.0487685	0.180559	0.635406	0.751957	0.0253428	0.0511833	0.0326405	0.499267	0.282403	0.41706	0.0386846	0.0480951	0.789373	0.0252604	0.049538
TCGA-EJ-A46I	0	668	0	668	0	668	0.0101493	0.24388	0.708417	0.107416	0.0658177	0.04898	0.12982	0.988424	0.305408	0.445279	0.895839	0.0266019	0.303073	0.0312571	0.639135	0.0242812	0.0785712	0.0426214	0.0325323	0.874817	0.0126279	0.0436728	0.0730296	0.563569	0.069069	0.0122806	0.941367	0.0421838	0.0633153	0.241173	0.564096	0.788138	0.0256393	0.0806179	0.0344848	0.503271	0.344731	0.400341	0.0705163	0.04373	0.899737	0.0363747	0.0416077
TCGA-KK-A59Z	0	2628	0	2628	0	2628	0.0112013	0.630588	0.801768	0.457536	0.0849347	0.0250302	0.135253	0.988733	0.240979	0.387192	0.822695	0.0215434	0.521552	0.0362714	0.92261	0.0236473	0.0526192	0.0617309	0.0385049	0.845355	0.0108481	0.047965	0.0915524	0.63013	0.093443	0.0122616	0.947733	0.0346813	0.385041	0.320947	0.717339	0.939822	0.0293101	0.0656603	0.0276008	0.11814	0.142636	0.78131	0.0592029	0.0614333	0.946797	0.0395145	0.0619379
TCGA-HC-7821	0	956	0	956	0	956	0.0123301	0.785597	0.79221	0.42202	0.0720574	0.0900683	0.119866	0.990353	0.254971	0.701023	0.941114	0.0236072	0.574832	0.0302353	0.955519	0.0388586	0.0825832	0.0464038	0.0587532	0.812119	0.0109928	0.157311	0.0839533	0.56847	0.200804	0.0119546	0.95287	0.0323458	0.0958309	0.482691	0.232074	0.943535	0.02057	0.0808117	0.0284321	0.171482	0.169915	0.793858	0.0606203	0.0767356	0.88569	0.0734601	0.0396375
TCGA-HI-7171	1	1329	1	1329	0	1329	0.0111833	0.662642	0.748634	0.0699315	0.0554925	0.0307761	0.166292	0.988621	0.194424	0.187822	0.906355	0.0241017	0.387471	0.0407622	0.779598	0.0215785	0.0607737	0.0484502	0.0614389	0.855097	0.0107083	0.0476307	0.0783525	0.581046	0.10874	0.00943478	0.934408	0.0347731	0.493274	0.330341	0.193169	0.89916	0.0171226	0.065151	0.0291962	0.167594	0.121829	0.534034	0.0500195	0.0718312	0.865626	0.056071	0.0451447
TCGA-G9-6333	0	2465	0	2465	0	2465	0.0136461	0.469532	0.676688	0.103243	0.0786426	0.118313	0.147732	0.987144	0.187268	0.353279	0.944417	0.0252492	0.481082	0.0352615	0.662196	0.0427531	0.108674	0.0290495	0.0617856	0.912479	0.0128629	0.0877513	0.0976902	0.573701	0.111263	0.0139635	0.891641	0.0370079	0.131921	0.232977	0.496594	0.839933	0.0254073	0.0771596	0.028361	0.394309	0.358671	0.471257	0.0605437	0.0764566	0.88383	0.0543287	0.043051
TCGA-G9-6338	0	2028	0	2028	0	2028	0.0124293	0.328594	0.764147	0.0813919	0.0691447	0.0455264	0.121146	0.988965	0.144586	0.18697	0.942842	0.0303143	0.530871	0.0373494	0.876805	0.0539182	0.0699604	0.057673	0.0688974	0.910483	0.014873	0.0410949	0.102173	0.64559	0.212492	0.0150823	0.908935	0.0483821	0.284979	0.343049	0.308302	0.859974	0.023434	0.100546	0.0335783	0.203334	0.264913	0.425435	0.046556	0.0500791	0.887276	0.0517905	0.0669511
TCGA-G9-6499	0	1543	0	1543	0	1543	0.0142494	0.35521	0.732402	0.252925	0.0832626	0.0381105	0.0892476	0.985913	0.187729	0.367856	0.949264	0.0249924	0.576108	0.0420887	0.675518	0.0409854	0.104369	0.0470968	0.06465	0.896687	0.0119122	0.0715126	0.110236	0.704826	0.242835	0.0129364	0.897737	0.042231	0.0327856	0.276664	0.525091	0.806691	0.0201565	0.0641672	0.0344024	0.381136	0.247668	0.400088	0.0620828	0.051515	0.873447	0.0432548	0.0758843
TCGA-2A-AAYF	0	1364	0	1364	0	1364	0.0116509	0.235188	0.824043	0.125504	0.0587549	0.0361794	0.170432	0.98579	0.297861	0.113729	0.817455	0.0193615	0.696772	0.0354386	0.908386	0.0450252	0.0572695	0.0621221	0.0264006	0.845033	0.0108186	0.0443474	0.0599269	0.585917	0.0871024	0.0121125	0.922242	0.0315286	0.674122	0.202394	0.153375	0.932331	0.093317	0.0731577	0.024975	0.15844	0.0756588	0.499471	0.0486712	0.0510065	0.916097	0.0494617	0.0356115
TCGA-2A-AAYO	0	1272	0	1272	0	1272	0.0116373	0.603409	0.899164	0.142899	0.0521885	0.0727536	0.204977	0.982039	0.482326	0.156001	0.816054	0.0178748	0.389473	0.0284431	0.880031	0.0227474	0.0525231	0.0966801	0.0159006	0.669481	0.0104457	0.128277	0.0578873	0.612488	0.0733889	0.0127996	0.900954	0.034251	0.364556	0.134974	0.220254	0.890444	0.117877	0.0597654	0.0204341	0.245356	0.102291	0.419549	0.0376183	0.0430327	0.806064	0.030128	0.0511242
TCGA-2A-AAYU	0	615	0	615	0	615	0.0116321	0.427903	0.779745	0.145802	0.0618883	0.0403577	0.197451	0.984008	0.5168	0.0965736	0.848218	0.0197031	0.409835	0.0339247	0.924609	0.0234906	0.0652757	0.0468273	0.0397422	0.724305	0.0112984	0.0542251	0.0516279	0.537989	0.042451	0.0131337	0.937241	0.0339051	0.166521	0.129837	0.204104	0.927397	0.0502617	0.0600283	0.0286183	0.231067	0.14612	0.31378	0.0417733	0.0360126	0.86319	0.0377405	0.0336825
TCGA-4L-AA1F	0	350	0	350	0	350	0.0107022	0.371929	0.7008	0.157782	0.0496535	0.0236846	0.135997	0.985742	0.344737	0.228842	0.749744	0.021702	0.0398652	0.028785	0.6649	0.0201642	0.0697834	0.0564483	0.0324293	0.738369	0.0119801	0.0521795	0.050533	0.588467	0.0408449	0.0123928	0.92309	0.0240793	0.264958	0.308284	0.420342	0.845453	0.066746	0.0540265	0.031225	0.250955	0.263356	0.57776	0.0328365	0.041389	0.672613	0.0395729	0.0517783
TCGA-EJ-AB27	0	145	0	145	0	145	0.0112591	0.240995	0.718078	0.13212	0.0588849	0.0322862	0.301327	0.987193	0.471184	0.319123	0.806315	0.0223452	0.293324	0.0395405	0.660824	0.0200492	0.0899058	0.0397369	0.0203469	0.82829	0.0124632	0.310528	0.0650936	0.560582	0.0499913	0.0120418	0.908988	0.0368569	0.0863192	0.230237	0.501421	0.889295	0.0415996	0.0600003	0.0253802	0.411265	0.288616	0.470437	0.046337	0.0421429	0.768623	0.0695618	0.0380253
TCGA-G9-7509	0	1610	0	1610	0	1610	0.0122807	0.384374	0.717041	0.163502	0.0514648	0.20129	0.29073	0.984654	0.591541	0.350298	0.745663	0.0219683	0.332921	0.0419723	0.801565	0.0227772	0.067318	0.0762458	0.0294947	0.719494	0.011136	0.0690433	0.0535603	0.636218	0.0606443	0.0124129	0.912925	0.0431825	0.183991	0.156307	0.330647	0.946628	0.0704924	0.0554335	0.0231001	0.234449	0.0787793	0.509717	0.0353746	0.0356576	0.865654	0.028025	0.0623777
TCGA-G9-A9S0	1	791	1	791	0	423	0.01073	0.438346	0.724748	0.0941888	0.0770783	0.0557684	0.145141	0.987176	0.406683	0.249731	0.879309	0.0262912	0.145589	0.0339519	0.717496	0.0221825	0.0724803	0.0444817	0.0307284	0.860022	0.0121915	0.0702907	0.0809649	0.491878	0.0662354	0.0127718	0.68846	0.0466615	0.0483198	0.152815	0.396886	0.881554	0.0676892	0.0614227	0.0292796	0.276628	0.16658	0.354184	0.0463693	0.0499879	0.765966	0.0583628	0.0451505
TCGA-G9-A9S4	0	906	0	906	0	906	0.00872788	0.653951	0.72577	0.142858	0.0668091	0.0672037	0.154549	0.986177	0.530816	0.474092	0.87329	0.0226222	0.309022	0.0368926	0.861672	0.0183562	0.0811977	0.0677369	0.038573	0.737321	0.0113447	0.158632	0.058068	0.614643	0.057607	0.00955188	0.932057	0.0379385	0.486104	0.406278	0.0738115	0.915049	0.0773852	0.0601698	0.0311	0.184497	0.0802186	0.494891	0.0452064	0.0516666	0.918804	0.106542	0.0528838
TCGA-G9-A9S7	0	728	0	728	0	728	0.0101611	0.260434	0.673442	0.165465	0.0399133	0.021414	0.227981	0.984467	0.409913	0.172914	0.826249	0.0270245	0.118478	0.0306251	0.629261	0.0166137	0.0614023	0.0637761	0.0226555	0.691282	0.0117839	0.0575217	0.043884	0.622887	0.0535134	0.0113496	0.931499	0.0218319	0.266598	0.264374	0.251753	0.912143	0.0811344	0.0417322	0.0261367	0.186646	0.138261	0.387402	0.0372166	0.0379549	0.834605	0.0363672	0.0485357
TCGA-HC-A9TE	0	587	0	587	0	216	0.00976901	0.421137	0.769372	0.126628	0.0554145	0.0355152	0.126518	0.986547	0.383864	0.17395	0.905693	0.0228777	0.114592	0.0335705	0.808699	0.0215	0.0567101	0.0432222	0.0282228	0.716891	0.00980385	0.0657923	0.0522727	0.527604	0.0815155	0.0133323	0.926679	0.0348378	0.0721496	0.17526	0.289759	0.883916	0.0530892	0.0545577	0.0289144	0.263437	0.234896	0.405973	0.0368895	0.0430953	0.822222	0.0179886	0.0483488
TCGA-HC-A9TH	0	844	0	844	0	351	0.0107736	0.424558	0.776283	0.134759	0.0490786	0.0305918	0.190466	0.987002	0.406351	0.223328	0.684266	0.0226115	0.0657358	0.0271628	0.751585	0.0229387	0.0658074	0.0533711	0.0237051	0.740504	0.011652	0.0504561	0.0562075	0.56217	0.0566513	0.0132462	0.936824	0.0313328	0.262235	0.490067	0.32971	0.903041	0.040434	0.0501835	0.0334612	0.22093	0.0890825	0.328327	0.0364762	0.0425318	0.84713	0.0309911	0.0387934
TCGA-J4-AATV	0	553	0	553	0	553	0.00931271	0.197418	0.765801	0.158858	0.044557	0.0332406	0.196193	0.983312	0.388658	0.304014	0.764095	0.0206506	0.224616	0.0384928	0.70927	0.0217324	0.0777482	0.0811711	0.022886	0.641279	0.011017	0.0487598	0.0587929	0.651149	0.082694	0.0115987	0.914322	0.0235979	0.0868566	0.14032	0.527995	0.853674	0.0487689	0.0596884	0.041872	0.453665	0.329703	0.336408	0.0489227	0.0414234	0.852368	0.0368079	0.0635914
TCGA-J4-AATZ	0	412	0	412	1	79	0.0114839	0.494721	0.757388	0.19343	0.0870972	0.0348982	0.25316	0.973223	0.437385	0.0995576	0.816834	0.0226404	0.371328	0.0565328	0.871815	0.0254318	0.0453065	0.0710259	0.0544644	0.651472	0.0117079	0.0891861	0.071949	0.59198	0.067058	0.0133215	0.932121	0.0393958	0.17457	0.404594	0.300919	0.897898	0.0824664	0.0781573	0.0275493	0.188805	0.0980556	0.371215	0.0467812	0.0455863	0.890613	0.0199859	0.0610242
TCGA-J4-AAU2	0	825	0	825	0	825	0.00995274	0.225012	0.709126	0.128429	0.058234	0.0352321	0.193694	0.98502	0.507327	0.515169	0.755187	0.0212243	0.146852	0.0383375	0.827377	0.0241908	0.0782339	0.0560958	0.0274812	0.715515	0.0118951	0.0806233	0.0635565	0.562207	0.0421596	0.0124521	0.899812	0.0356187	0.081156	0.0747453	0.289371	0.926078	0.0419743	0.0685802	0.019343	0.229621	0.30235	0.436492	0.050358	0.0297337	0.87975	0.0203441	0.0410365
TCGA-MG-AAMC	0	173	0	173	0	173	0.0106103	0.28593	0.80455	0.0964054	0.0494004	0.0358915	0.210524	0.984858	0.561013	0.110568	0.768561	0.0263304	0.42738	0.0331373	0.837497	0.0220497	0.0393843	0.0558284	0.033848	0.74446	0.0104124	0.0501565	0.0686943	0.566076	0.0989926	0.0120959	0.92654	0.0344178	0.375456	0.594402	0.189768	0.907452	0.0863648	0.072816	0.0245718	0.132449	0.0464433	0.303732	0.0382824	0.0303558	0.846084	0.0379854	0.0514439
TCGA-TP-A8TV	0	610	0	610	0	610	0.0096245	0.186916	0.827246	0.161543	0.0627882	0.0437544	0.170491	0.985063	0.413994	0.130386	0.718162	0.0211136	0.0286563	0.0351512	0.957588	0.0262177	0.0454959	0.101861	0.0275343	0.843679	0.0108387	0.0545959	0.0703269	0.57484	0.0598922	0.011109	0.942172	0.0346318	0.0620059	0.301976	0.217644	0.954987	0.0898742	0.0654539	0.0309161	0.136652	0.34573	0.464865	0.0291443	0.0678589	0.936144	0.0793254	0.0484935
TCGA-V1-A9O5	0	1932	0	1932	1	124	0.0104708	0.393748	0.651336	0.134662	0.0595775	0.0254739	0.170454	0.983172	0.500869	0.35113	0.736116	0.0166985	0.312011	0.0342659	0.826818	0.0220157	0.060184	0.0537838	0.0267886	0.756617	0.0121168	0.088042	0.0592948	0.536131	0.0576041	0.0131449	0.906701	0.0293875	0.0702062	0.277531	0.491171	0.804271	0.0427819	0.0643165	0.0362223	0.218113	0.356758	0.479622	0.0319144	0.0386597	0.725369	0.0147039	0.0331644
TCGA-V1-A9O9	0	2870	0	2870	0	2870	0.00950564	0.37082	0.718279	0.183984	0.0408576	0.0424988	0.131621	0.987677	0.30525	0.283099	0.805443	0.0186215	0.197067	0.0458989	0.731113	0.0176764	0.0544378	0.0486686	0.0166236	0.810984	0.0100518	0.0962159	0.055753	0.569261	0.0732591	0.0124244	0.922026	0.0344914	0.236309	0.269807	0.451424	0.905353	0.0536221	0.0534699	0.0212357	0.198368	0.216123	0.675483	0.0235852	0.0663016	0.686296	0.0189295	0.0512841
TCGA-V1-A9OA	0	636	0	636	0	636	0.0106253	0.235077	0.766258	0.218724	0.0616518	0.0310439	0.183032	0.984031	0.353133	0.482065	0.831212	0.0307119	0.185055	0.0382777	0.730274	0.0255789	0.0708102	0.0691074	0.0478548	0.817088	0.0105306	0.03963	0.0887012	0.619461	0.123392	0.0108955	0.935386	0.0333468	0.10198	0.187699	0.51584	0.890037	0.0913084	0.0518787	0.0260652	0.334788	0.19248	0.372525	0.0346017	0.0399201	0.820311	0.0161274	0.0453649
TCGA-V1-A9OF	0	1184	0	1184	0	1184	0.0126619	0.497735	0.869557	0.355234	0.0633924	0.035317	0.193377	0.9833	0.436365	0.17914	0.850187	0.0261527	0.372883	0.040772	0.889918	0.0210682	0.0496422	0.050451	0.0242558	0.785178	0.0128267	0.16526	0.060644	0.572121	0.0423714	0.0156422	0.919078	0.0361092	0.301409	0.185716	0.196867	0.946248	0.0685233	0.0724221	0.0215685	0.213744	0.189067	0.396607	0.0301275	0.0350068	0.920967	0.0576133	0.0582032
TCGA-V1-A9OH	0	2403	0	2403	0	2403	0.0130692	0.287277	0.753264	0.0996697	0.0671245	0.0298552	0.189567	0.982645	0.405302	0.264229	0.787188	0.0196462	0.449508	0.0323453	0.57186	0.129699	0.0773286	0.0605574	0.0335666	0.781953	0.0132375	0.0477543	0.0607793	0.531849	0.0715522	0.0144463	0.930115	0.040937	0.115665	0.226592	0.398554	0.821615	0.108014	0.0669282	0.0308404	0.278171	0.176365	0.295063	0.0353892	0.0505104	0.891656	0.0511492	0.041976
TCGA-V1-A9OL	0	1913	0	1913	1	105	0.00976551	0.423736	0.691358	0.0897655	0.0424901	0.0443511	0.206682	0.985648	0.362625	0.287783	0.793498	0.0181554	0.0248437	0.0320076	0.823571	0.0227057	0.0542256	0.0451952	0.0280527	0.729884	0.0133105	0.0612104	0.105869	0.487046	0.0789557	0.0190429	0.903632	0.0362133	0.282733	0.291328	0.311419	0.920185	0.032406	0.0530476	0.0251892	0.276054	0.194144	0.496837	0.105831	0.0416438	0.830996	0.0296593	0.0404895
TCGA-V1-A9OQ	0	371	0	371	0	371	0.0110441	0.275153	0.847312	0.0987545	0.0585648	0.0327678	0.201004	0.984527	0.428152	0.193945	0.735126	0.0205707	0.357281	0.0350469	0.933698	0.0199832	0.0375536	0.0772534	0.0686909	0.822562	0.0100587	0.418747	0.061031	0.55327	0.0542371	0.0139283	0.916909	0.027958	0.0619986	0.128227	0.266572	0.925123	0.0696487	0.0814646	0.0354074	0.446218	0.363031	0.272716	0.0344864	0.0477194	0.893766	0.0244598	0.0354024
TCGA-V1-A9OT	0	476	0	476	0	292	0.00985241	0.346096	0.804503	0.113067	0.0602504	0.0261606	0.163572	0.985236	0.379758	0.165488	0.863236	0.0245005	0.656237	0.0308483	0.844955	0.0218855	0.0667671	0.0415653	0.0388301	0.876679	0.01274	0.0579228	0.0549335	0.576759	0.0457885	0.0117584	0.887187	0.0420522	0.521709	0.20765	0.235871	0.910451	0.0371713	0.054561	0.0408516	0.16832	0.114381	0.442026	0.0430006	0.0220263	0.92427	0.0287963	0.0487346
TCGA-V1-A9OX	0	1134	0	1134	0	1134	0.00971838	0.37042	0.730583	0.196984	0.0481235	0.0572654	0.104021	0.976986	0.289287	0.148892	0.840932	0.0228923	0.4166	0.0384332	0.77301	0.0257493	0.0699304	0.0479577	0.034	0.865066	0.00952612	0.092503	0.0542257	0.531912	0.103043	0.0140314	0.911596	0.0317803	0.0848094	0.197007	0.353377	0.864755	0.0338468	0.0557423	0.0295024	0.260897	0.376264	0.332812	0.0343353	0.037243	0.876186	0.0328239	0.0439967
TCGA-V1-A9OY	0	1067	0	1067	0	1067	0.0121176	0.467028	0.74739	0.117944	0.0612419	0.0673262	0.140767	0.985265	0.377784	0.480245	0.840267	0.0244467	0.44605	0.0299377	0.767727	0.0234992	0.0772646	0.0426282	0.0249315	0.777849	0.0118226	0.0610534	0.0618059	0.564974	0.117457	0.0141447	0.925601	0.0349896	0.233503	0.296725	0.410492	0.893785	0.0714269	0.0594949	0.0218352	0.261382	0.136516	0.412259	0.045837	0.042379	0.831531	0.0784318	0.0428915
TCGA-V1-A9Z7	0	874	0	874	0	874	0.00954128	0.303854	0.69238	0.116334	0.0623469	0.222281	0.1576	0.986382	0.452944	0.211538	0.820034	0.0200264	0.366918	0.0363801	0.912865	0.0317028	0.0637862	0.0389553	0.0465868	0.698105	0.0115664	0.290171	0.0785541	0.548748	0.0635934	0.0137722	0.821122	0.0290718	0.0560638	0.370008	0.481233	0.880988	0.0326821	0.055815	0.0227002	0.273629	0.295216	0.356587	0.0446188	0.0339767	0.865734	0.0724504	0.0373311
TCGA-V1-A9Z8	0	827	0	827	0	827	0.0117346	0.352331	0.739314	0.149421	0.0564631	0.0307439	0.221668	0.985076	0.577848	0.314028	0.746651	0.0187051	0.463786	0.0375534	0.723971	0.0192783	0.0614928	0.0968748	0.0256301	0.680911	0.0108357	0.123807	0.0597478	0.642741	0.156036	0.0134995	0.897312	0.0414593	0.277189	0.300186	0.471869	0.886751	0.0817971	0.0544671	0.0259593	0.314536	0.276381	0.474971	0.0333313	0.041086	0.834631	0.0256452	0.0640558
TCGA-V1-A9ZG	0	1517	0	1517	0	1517	0.0125133	0.323687	0.72407	0.0924504	0.0623972	0.0511051	0.181711	0.980016	0.39783	0.245828	0.686445	0.0209762	0.0946863	0.0296021	0.703096	0.0266881	0.0832532	0.0618213	0.022137	0.64277	0.016067	0.0650469	0.0758353	0.516307	0.126073	0.0135065	0.910541	0.0408462	0.189007	0.312978	0.535394	0.759496	0.0836224	0.078642	0.03286	0.326773	0.196371	0.462439	0.0375406	0.0517495	0.84356	0.0243239	0.0565049
TCGA-V1-A9ZI	0	1640	0	1640	0	1640	0.00864432	0.480155	0.739309	0.0969803	0.0601167	0.0678358	0.153105	0.984877	0.356461	0.0899238	0.662939	0.0170396	0.0718036	0.0356031	0.888248	0.0246646	0.0526304	0.0654752	0.0683975	0.478195	0.0117741	0.146416	0.0561436	0.572586	0.0591957	0.0124909	0.879699	0.0275117	0.14566	0.133866	0.251218	0.906089	0.074517	0.0513631	0.0226134	0.16293	0.0450966	0.324165	0.0237186	0.0453779	0.856629	0.0398051	0.0555158
TCGA-V1-A9ZK	0	1383	0	1383	0	1383	0.0115791	0.302425	0.741511	0.139279	0.0494203	0.0447502	0.16504	0.986291	0.421043	0.172108	0.72391	0.0943363	0.257458	0.0309719	0.720926	0.02128	0.0760914	0.043981	0.0194483	0.787992	0.0103866	0.0300182	0.0515172	0.521097	0.0523544	0.0128285	0.918039	0.027903	0.0809353	0.136449	0.629823	0.871575	0.062647	0.0559872	0.0242804	0.311996	0.207554	0.420087	0.0315574	0.0298176	0.919188	0.0253012	0.0446807
TCGA-V1-A9ZR	0	1361	0	1361	0	1361	0.0100622	0.362158	0.708919	0.0764551	0.0572782	0.0299872	0.119299	0.985187	0.35241	0.314376	0.732725	0.0230846	0.465321	0.0208837	0.645744	0.0219801	0.0805346	0.0397604	0.0260129	0.828067	0.0107436	0.243407	0.0895194	0.52022	0.0639076	0.015483	0.917597	0.0278662	0.194322	0.258561	0.40113	0.878262	0.0506311	0.0529374	0.0239808	0.265562	0.147941	0.448481	0.0408383	0.0332054	0.903067	0.046705	0.036106
TCGA-VN-A943	0	496	0	496	0	496	0.0101854	0.457232	0.839551	0.114478	0.052246	0.0420686	0.171131	0.985703	0.417714	0.135488	0.726397	0.0212455	0.39178	0.030908	0.838849	0.0244663	0.0415621	0.0723265	0.0410943	0.844466	0.010325	0.0604527	0.0473915	0.566984	0.0519575	0.0117139	0.94445	0.0295079	0.0752157	0.131254	0.104936	0.926562	0.040352	0.055447	0.0307852	0.513643	0.478298	0.400771	0.0296303	0.0286036	0.903146	0.0306109	0.031813
TCGA-XK-AAIR	0	972	0	972	0	972	0.0104705	0.335141	0.688083	0.120526	0.0582684	0.10894	0.123085	0.987096	0.331939	0.284114	0.853301	0.0192753	0.398971	0.0268878	0.642402	0.0307887	0.0936191	0.0428715	0.0579998	0.83329	0.0102877	0.0763903	0.0770648	0.58772	0.0536444	0.0135613	0.90679	0.0298485	0.089192	0.274156	0.547331	0.851307	0.0527263	0.0600264	0.0278812	0.643715	0.332069	0.350444	0.0352451	0.0432865	0.877093	0.0917531	0.0359797
TCGA-XK-AAIV	0	1133	0	1133	0	1133	0.00897145	0.371255	0.721208	0.0827171	0.0574208	0.0331605	0.115679	0.986619	0.313327	0.329931	0.867676	0.0186663	0.0292393	0.0325131	0.874045	0.023066	0.0623646	0.0392826	0.0207188	0.847547	0.0117116	0.0409171	0.0563883	0.51383	0.153993	0.0138963	0.727016	0.0299008	0.0945996	0.336693	0.565506	0.871768	0.0590376	0.0426665	0.0190513	0.422752	0.318427	0.565794	0.0344289	0.0713804	0.605902	0.0426192	0.0416804
TCGA-XK-AAIW	0	1218	0	1218	0	427	0.0114653	0.709937	0.674401	0.139264	0.0498335	0.41021	0.166449	0.985169	0.34977	0.198027	0.844988	0.0494315	0.352304	0.0374542	0.943012	0.0313813	0.0467881	0.0610865	0.0191537	0.696214	0.0107949	0.12229	0.0629937	0.571725	0.0561623	0.0111862	0.917119	0.0368305	0.0973024	0.362052	0.203063	0.935262	0.0532723	0.0631132	0.026105	0.430549	0.461897	0.66558	0.0339787	0.0492094	0.857057	0.0298003	0.0782375
TCGA-XK-AAJA	0	930	0	930	0	930	0.0133606	0.15123	0.862596	0.161561	0.0590838	0.0316129	0.200738	0.975534	0.40665	0.450192	0.690365	0.0174931	0.0955812	0.0385709	0.867065	0.0239452	0.0586269	0.114204	0.0259882	0.767119	0.0110464	0.0805513	0.0577918	0.592848	0.0996371	0.0125864	0.912374	0.0320311	0.0668249	0.221091	0.485853	0.890833	0.0785506	0.0622866	0.0272413	0.839605	0.129412	0.36775	0.0428961	0.0500412	0.898225	0.0209712	0.0530277
TCGA-XK-AAJP	0	1259	0	1259	0	1259	0.0100297	0.749455	0.865818	0.137355	0.0615877	0.0387771	0.162659	0.986179	0.380793	0.258818	0.727884	0.0216644	0.1617	0.0240095	0.889405	0.030402	0.052619	0.0621942	0.0515479	0.758065	0.0105487	0.081204	0.0764131	0.554589	0.0607051	0.0117639	0.929296	0.0308389	0.164143	0.144929	0.284384	0.92198	0.0763245	0.0585502	0.0236665	0.133632	0.155718	0.207471	0.0397655	0.0366642	0.910027	0.0863878	0.0337592
TCGA-XK-AAJR	0	1124	0	1124	1	131	0.0106184	0.333967	0.693302	0.150382	0.0556161	0.0689093	0.124243	0.98144	0.257842	0.23688	0.877537	0.0179527	0.499325	0.0249866	0.716962	0.0387066	0.0662907	0.0392063	0.0331195	0.817847	0.0106116	0.0571873	0.0703692	0.525215	0.0599001	0.012499	0.924262	0.0271288	0.0482663	0.302396	0.369534	0.836013	0.0267851	0.0527402	0.0219425	0.47292	0.301279	0.265446	0.0523767	0.0458858	0.874709	0.0775381	0.0410062
TCGA-XK-AAJT	0	1434	0	1434	0	1434	0.0106205	0.57347	0.80813	0.364771	0.054304	0.0984482	0.0844906	0.988716	0.361381	0.18365	0.813982	0.0261605	0.529117	0.0288285	0.809167	0.0289151	0.0539333	0.0492395	0.0355961	0.807274	0.0158028	0.0398077	0.0564911	0.524984	0.0402368	0.0130811	0.961502	0.0301389	0.0989279	0.195149	0.314338	0.884699	0.0327016	0.0591741	0.0276739	0.18949	0.171447	0.495781	0.0356118	0.0400507	0.892602	0.0423216	0.0462251
TCGA-XK-AAJU	0	1576	0	1576	0	1576	0.0112093	0.0912079	0.502757	0.193714	0.0465951	0.0329306	0.131068	0.982569	0.511191	0.273662	0.657997	0.0291942	0.0942653	0.0386041	0.362959	0.0196036	0.124504	0.0656172	0.0183303	0.61773	0.0103563	0.063689	0.0412869	0.646127	0.0374003	0.0115984	0.887978	0.0283289	0.0773864	0.100619	0.643758	0.778379	0.0876848	0.0552535	0.0276462	0.755345	0.299747	0.326763	0.0532634	0.0348729	0.868872	0.0209074	0.0453336
TCGA-Y6-A9XI	0	526	0	526	0	526	0.0108191	0.724309	0.733782	0.275349	0.0479384	0.0683115	0.152165	0.9741	0.291606	0.11288	0.703342	0.022682	0.27088	0.0426219	0.923366	0.0209309	0.0377473	0.0801193	0.0208524	0.754043	0.0106897	0.0653856	0.0567677	0.546708	0.0590562	0.0119741	0.926928	0.0310648	0.459581	0.214348	0.151932	0.92605	0.0820656	0.0432106	0.0275404	0.380343	0.0592239	0.196668	0.0260061	0.0305129	0.869296	0.0253483	0.0548029
TCGA-YL-A8SI	0	1614	0	1614	1	1423	0.0113565	0.299779	0.773434	0.112814	0.0503988	0.0965217	0.153396	0.986468	0.346142	0.261409	0.804933	0.0209646	0.316109	0.0338404	0.813587	0.0260212	0.118022	0.0558204	0.0289932	0.772738	0.010413	0.0914493	0.0805484	0.525076	0.150917	0.0137748	0.8983	0.0363179	0.0807238	0.105721	0.44362	0.850814	0.0734555	0.0581479	0.0304105	0.287099	0.437159	0.443418	0.0436884	0.0390663	0.841088	0.0317389	0.0354917
TCGA-YL-A9WL	0	740	0	740	1	740	0.0114529	0.800726	0.729531	0.126906	0.0587808	0.037988	0.238543	0.98607	0.450092	0.105903	0.752931	0.0195224	0.0211141	0.0310005	0.854096	0.0299848	0.0381239	0.0657393	0.0172671	0.558566	0.0108424	0.0635824	0.059399	0.549901	0.0518782	0.0123094	0.928969	0.0364427	0.362365	0.111425	0.0847567	0.918539	0.0918054	0.0639939	0.0352651	0.0589738	0.395495	0.67186	0.0511762	0.0283538	0.709472	0.0308009	0.0407124
TCGA-YL-A9WY	0	1098	0	1098	0	765	0.0118435	0.447903	0.657337	0.0336117	0.0637692	0.0490972	0.138447	0.985323	0.290106	0.268962	0.807902	0.0182285	0.297735	0.0314478	0.638768	0.0320173	0.0661809	0.0409082	0.0480247	0.788177	0.0101919	0.0982486	0.0733972	0.505134	0.0942141	0.0160407	0.888555	0.0415752	0.0609791	0.319125	0.418153	0.864331	0.0390067	0.052138	0.0280461	0.268935	0.241734	0.426482	0.0346209	0.0448252	0.763154	0.0567948	0.0362077
TCGA-ZG-A9KY	0	130	0	130	0	130	0.0101917	0.430758	0.833203	0.0531178	0.0676859	0.0829546	0.18768	0.986511	0.447854	0.428831	0.829077	0.0194167	0.58655	0.034289	0.931369	0.0307314	0.0688315	0.0363401	0.0423978	0.847183	0.012762	0.0593726	0.0933612	0.591631	0.0657277	0.0136375	0.932432	0.0518198	0.356325	0.470921	0.304286	0.9179	0.0588434	0.0743022	0.0236708	0.178378	0.758794	0.596517	0.0413453	0.0520273	0.783774	0.0308299	0.045221
TCGA-ZG-A9L0	0	355	0	355	0	355	0.0103584	0.569475	0.783083	0.121391	0.0451784	0.0311926	0.122067	0.989159	0.398954	0.1783	0.707279	0.020583	0.338129	0.0295997	0.87193	0.0237699	0.0600414	0.0455148	0.0290238	0.814945	0.0133758	0.0530478	0.0708405	0.562802	0.041888	0.016336	0.936322	0.0309588	0.447737	0.356521	0.238304	0.909617	0.047195	0.0526221	0.0276595	0.159436	0.173679	0.516124	0.038285	0.0341896	0.86892	0.0262759	0.0378551
TCGA-ZG-A9L1	0	1302	0	1302	0	1302	0.00912678	0.227773	0.686924	0.197734	0.0658989	0.0261758	0.186912	0.985255	0.304739	0.110929	0.862259	0.0279573	0.46005	0.0516385	0.869258	0.0200069	0.0381454	0.0534414	0.0294012	0.503126	0.0114642	0.762162	0.0587229	0.558355	0.0401433	0.0145321	0.920716	0.0361132	0.100448	0.100097	0.270543	0.877501	0.0546982	0.0567104	0.0224525	0.213952	0.0478556	0.362452	0.0375361	0.0333736	0.864247	0.0439637	0.044918
TCGA-ZG-A9L4	0	1108	0	1108	0	1108	0.0122816	0.297009	0.680248	0.135068	0.0524835	0.02727	0.211569	0.985502	0.533107	0.344294	0.647863	0.0194674	0.184418	0.0344678	0.837488	0.0287029	0.0536458	0.064162	0.0194157	0.645279	0.0118655	0.0698864	0.0495742	0.59904	0.139252	0.012402	0.917358	0.0336591	0.0886496	0.265786	0.582188	0.871374	0.0725214	0.0541392	0.0321767	0.324551	0.494732	0.517072	0.0314537	0.0387039	0.856183	0.0210972	0.0576123
TCGA-ZG-A9L6	0	687	0	687	0	664	0.0118478	0.326294	0.778985	0.203733	0.0542731	0.0342215	0.184025	0.986689	0.490732	0.364591	0.919367	0.0282648	0.327696	0.0304865	0.555827	0.018133	0.10366	0.0459287	0.0261716	0.826632	0.0114698	0.218318	0.0634507	0.541485	0.0412627	0.0141622	0.934341	0.0349829	0.0858522	0.21003	0.542254	0.905718	0.0303913	0.0542262	0.0237954	0.384429	0.322641	0.342467	0.0357074	0.0428317	0.904552	0.0533843	0.034494
TCGA-ZG-A9L9	0	617	0	617	0	51	0.00925625	0.496101	0.661479	0.147805	0.0647254	0.0203689	0.205711	0.98712	0.561252	0.175133	0.769937	0.0223411	0.549601	0.0323274	0.920497	0.0220799	0.0566565	0.0429125	0.038822	0.633996	0.00995904	0.418657	0.0510226	0.593536	0.0573542	0.0126985	0.928448	0.0343281	0.572745	0.347224	0.244613	0.922041	0.0416064	0.063227	0.0322746	0.170123	0.163439	0.67774	0.0483214	0.0348638	0.890084	0.051762	0.040219
TCGA-ZG-A9LB	0	583	0	583	0	583	0.00998142	0.392204	0.752758	0.0795118	0.052561	0.0628189	0.170156	0.986515	0.352773	0.246862	0.685024	0.0162067	0.257597	0.0265924	0.839648	0.0198908	0.0398816	0.0696424	0.0377335	0.696867	0.00947951	0.0533611	0.124282	0.650745	0.0587027	0.0123873	0.593101	0.0225324	0.742173	0.415294	0.967722	0.903993	0.070221	0.0483099	0.0259436	0.168262	0.396697	0.617776	0.0285274	0.0644427	0.862653	0.0377851	0.0553992
TCGA-ZG-A9LM	0	378	0	378	0	378	0.00899172	0.43103	0.826747	0.18371	0.0598629	0.0282825	0.181759	0.988807	0.315012	0.262969	0.723838	0.017286	0.564295	0.0398203	0.783649	0.0226758	0.0528612	0.0825956	0.0374972	0.751615	0.0100102	0.0466632	0.0578455	0.603334	0.0434894	0.0115494	0.92784	0.0333487	0.110791	0.346148	0.500738	0.890149	0.0734912	0.0571702	0.0302448	0.164403	0.0565281	0.572922	0.0426907	0.0384848	0.883478	0.0400236	0.0459858
TCGA-ZG-A9LN	0	115	0	115	0	115	0.0101829	0.343789	0.746627	0.0958915	0.0460147	0.142878	0.186104	0.985221	0.415206	0.356816	0.823312	0.0244159	0.0946435	0.0331096	0.864527	0.0289476	0.0655042	0.0410552	0.0342123	0.804499	0.0097849	0.160874	0.0497455	0.515582	0.0532117	0.0157615	0.92689	0.0273448	0.287957	0.258558	0.646584	0.922118	0.0324886	0.0551811	0.0201812	0.378635	0.287856	0.591889	0.0349241	0.0802663	0.686696	0.102584	0.0379853
TCGA-ZG-A9LU	0	579	0	579	0	579	0.0107766	0.280816	0.652913	0.11287	0.0616705	0.0327388	0.0844467	0.987595	0.224689	0.297547	0.859447	0.019622	0.151358	0.0391394	0.425568	0.0198008	0.0798025	0.0375596	0.020524	0.781578	0.0139363	0.0811819	0.0667215	0.573025	0.0583395	0.0143364	0.931427	0.0358894	0.168067	0.117164	0.642271	0.640419	0.0567576	0.0554688	0.0150973	0.39223	0.193841	0.433077	0.0372541	0.0503752	0.791084	0.0390858	0.0309292
TCGA-ZG-A9LY	0	370	0	370	0	370	0.0100046	0.419127	0.647409	0.0920218	0.0494626	0.066735	0.185043	0.98756	0.272378	0.282031	0.805172	0.0215038	0.338668	0.0280585	0.588244	0.0222883	0.11001	0.0480305	0.0378454	0.796093	0.0103671	0.0746466	0.0515216	0.524116	0.0920868	0.0133177	0.912327	0.0262913	0.0697245	0.127922	0.429679	0.808514	0.0653601	0.0596867	0.0376371	0.333915	0.30246	0.425026	0.0367479	0.0417772	0.857238	0.0977719	0.0362824
TCGA-ZG-A9LZ	0	692	0	692	0	692	0.0103931	0.457682	0.707977	0.130076	0.0491418	0.0319852	0.096662	0.987357	0.345628	0.320557	0.56811	0.0157199	0.489831	0.0263949	0.626184	0.0208705	0.0454953	0.0789789	0.0243197	0.675261	0.0121106	0.0721213	0.0541694	0.501765	0.043467	0.0152309	0.930811	0.0259435	0.560415	0.215903	0.220991	0.902363	0.0511148	0.0462544	0.0228148	0.0996161	0.225441	0.643068	0.0773854	0.0279081	0.855377	0.0610763	0.0347682
TCGA-ZG-A9M4	0	547	0	547	0	547	0.0121827	0.246645	0.768603	0.26898	0.071337	0.370047	0.255225	0.973048	0.430627	0.260777	0.790846	0.0209155	0.0342714	0.0312918	0.847818	0.0213898	0.0863692	0.0548055	0.0382763	0.496452	0.015086	0.0576082	0.0609479	0.572214	0.0682244	0.014829	0.848744	0.03789	0.0860463	0.275772	0.350061	0.915103	0.110845	0.0632582	0.0277277	0.382704	0.14466	0.36376	0.0482641	0.037056	0.774754	0.0307307	0.0407411
TCGA-ZG-A9N3	0	349	0	349	0	349	0.0111755	0.504937	0.754251	0.113162	0.051899	0.0310439	0.108067	0.967853	0.442623	0.31616	0.838001	0.0223548	0.0170855	0.028865	0.679497	0.018049	0.0479644	0.038303	0.0337541	0.632852	0.0127279	0.0518776	0.0623565	0.50272	0.0297824	0.0149479	0.927278	0.0406912	0.0911853	0.258623	0.378165	0.870265	0.0547069	0.0504566	0.0210758	0.165526	0.182682	0.369035	0.0265593	0.0826581	0.701025	0.076197	0.0366528
TCGA-ZG-A9ND	0	410	0	410	0	410	0.00955431	0.414251	0.760605	0.0958024	0.0589315	0.0230404	0.11276	0.985737	0.275659	0.175762	0.828301	0.0244077	0.028804	0.0350927	0.904776	0.0385229	0.0464586	0.0543851	0.0300236	0.850317	0.0126519	0.0428237	0.0901291	0.53845	0.0747923	0.017344	0.951705	0.0342042	0.0584206	0.107047	0.250677	0.912559	0.0511005	0.064296	0.024927	0.156846	0.704368	0.550992	0.050481	0.0367544	0.927346	0.0835907	0.0545003
TCGA-ZG-A9NI	0	132	0	132	0	132	0.0104508	0.317787	0.831343	0.352137	0.0745642	0.0788243	0.13175	0.984913	0.477483	0.57744	0.64398	0.0256458	0.279528	0.0330923	0.907904	0.0225424	0.0447252	0.0884457	0.0314301	0.689205	0.0133438	0.0666403	0.0690327	0.685256	0.0714576	0.0136155	0.912164	0.0327378	0.543491	0.344697	0.521035	0.888173	0.115581	0.0681278	0.023336	0.185522	0.32768	0.646192	0.0432312	0.0485697	0.906751	0.12067	0.0715717
TCGA-2A-A8VO	0	1701	0	1701	0	1701	0.0131653	0.459044	0.875423	0.122169	0.0659248	0.0440592	0.125579	0.987868	0.227237	0.396264	0.900658	0.0300275	0.408804	0.0331859	0.892926	0.0316748	0.0692778	0.0312657	0.0348449	0.879247	0.0130158	0.0648812	0.0778912	0.54566	0.0361633	0.0141963	0.954711	0.0313004	0.0711568	0.392202	0.141243	0.90641	0.0292851	0.0584318	0.0292601	0.292012	0.494889	0.656985	0.0535428	0.0621517	0.871874	0.0767678	0.0367024
TCGA-2A-A8VT	0	1373	0	1373	0	1373	0.0140047	0.653696	0.693452	0.0458683	0.0675065	0.0461574	0.0899034	0.987125	0.197416	0.287351	0.873736	0.0188172	0.239124	0.0404673	0.688075	0.0325187	0.075232	0.0303366	0.028227	0.884138	0.0120611	0.152362	0.0677304	0.529262	0.234411	0.0125231	0.898294	0.0301594	0.0946915	0.528116	0.244005	0.867649	0.0551942	0.0547041	0.0314224	0.20829	0.0972155	0.352362	0.0448443	0.0383368	0.869286	0.0374402	0.0419746
TCGA-2A-A8VV	0	671	0	671	0	671	0.0135488	0.711122	0.819733	0.184819	0.0676992	0.029785	0.154935	0.987108	0.336166	0.125479	0.888572	0.0338243	0.59256	0.0290471	0.873717	0.0267488	0.0690498	0.0364595	0.0346695	0.905034	0.0141078	0.0722209	0.0855496	0.592787	0.18594	0.0207722	0.940937	0.0311715	0.225124	0.257539	0.232043	0.896677	0.0488823	0.0569022	0.0339884	0.164361	0.078159	0.631597	0.0278502	0.0597697	0.872994	0.0445336	0.0424046
TCGA-2A-A8VX	0	1378	0	1378	0	1378	0.0132989	0.618726	0.826137	0.171905	0.0758465	0.0293722	0.157474	0.984883	0.297413	0.206877	0.874751	0.0296161	0.615515	0.0345354	0.906167	0.0402841	0.0766843	0.0407951	0.0555341	0.893592	0.0120433	0.0630868	0.100766	0.532811	0.185379	0.0148119	0.937372	0.044189	0.0532362	0.479518	0.130364	0.920312	0.105438	0.0628836	0.0306226	0.132864	0.0844216	0.245781	0.0367381	0.0591417	0.873957	0.0563355	0.0407025
TCGA-2A-A8W1	0	112	0	112	0	112	0.0131896	0.613923	0.811882	0.100863	0.0735655	0.050637	0.122942	0.978907	0.287203	0.458427	0.906123	0.0212215	0.816616	0.0347888	0.927186	0.0348219	0.0662187	0.0312	0.0379991	0.89997	0.0177231	0.0514297	0.0789497	0.515443	0.15296	0.0192324	0.944523	0.0327333	0.287134	0.234386	0.0445196	0.91546	0.0228687	0.0631853	0.0272949	0.156433	0.0448903	0.744317	0.0387939	0.0521099	0.910273	0.064617	0.0441453
TCGA-2A-A8W3	0	863	0	863	0	198	0.0154582	0.336035	0.760134	0.0806943	0.0579953	0.0451378	0.102327	0.988644	0.254063	0.309254	0.894532	0.0276587	0.307522	0.0313654	0.653982	0.0330764	0.0790246	0.0326993	0.027849	0.896981	0.0116815	0.0344135	0.0733178	0.525823	0.0760458	0.0164281	0.943632	0.0247398	0.181771	0.187505	0.368994	0.887834	0.0567063	0.0579867	0.0313818	0.357008	0.175825	0.433517	0.0378858	0.0571083	0.871187	0.0648678	0.0392294
TCGA-V1-A8ML	0	448	0	448	0	448	0.0121642	0.399984	0.69663	0.080925	0.0636655	0.0294282	0.113114	0.96787	0.268947	0.42137	0.858276	0.0239361	0.415201	0.0339405	0.837942	0.0276555	0.0852092	0.0368701	0.0406079	0.888887	0.0135287	0.0448422	0.0749555	0.566277	0.0898204	0.0205542	0.911432	0.0318328	0.0555088	0.247309	0.351759	0.877557	0.069164	0.0576597	0.0278457	0.634681	0.414727	0.461722	0.0330696	0.0380407	0.876521	0.0642015	0.0408953
TCGA-V1-A8MM	0	1195	0	1195	1	990	0.012965	0.663514	0.837253	0.103848	0.0838164	0.0523465	0.128424	0.977939	0.317027	0.212306	0.786895	0.0302196	0.579053	0.0372084	0.89366	0.034257	0.0650184	0.0445478	0.048026	0.879307	0.0140974	0.0452538	0.0862392	0.516871	0.106353	0.0145625	0.891523	0.0441008	0.0416571	0.153427	0.206582	0.932486	0.046643	0.0643073	0.034782	0.173589	0.165783	0.324853	0.0410174	0.052085	0.84701	0.045049	0.0507617
TCGA-V1-A8MU	0	1876	0	1876	0	1876	0.0145116	0.456323	0.714562	0.0577769	0.0597908	0.035717	0.132301	0.971162	0.276847	0.388583	0.882222	0.0246903	0.412809	0.0268429	0.739866	0.0258407	0.0859352	0.0444078	0.0366177	0.900982	0.0126686	0.0762458	0.095977	0.542121	0.0767227	0.0172528	0.917086	0.0293649	0.120189	0.141584	0.424799	0.846866	0.0458238	0.0560019	0.0243267	0.308041	0.355171	0.349991	0.0476861	0.0621541	0.767266	0.0642564	0.0482591
TCGA-V1-A8WL	0	1948	0	1948	0	1948	0.0150898	0.600248	0.794126	0.0995545	0.0644575	0.0586721	0.117655	0.986066	0.214029	0.294122	0.877376	0.0212514	0.541525	0.0311131	0.853805	0.0243828	0.0764451	0.0363653	0.0480475	0.884225	0.0114388	0.0634951	0.0918285	0.531589	0.0939461	0.0201269	0.88972	0.0350111	0.062264	0.230737	0.28698	0.867433	0.0690564	0.0643545	0.029519	0.194907	0.126174	0.514237	0.0415207	0.051348	0.778719	0.0525885	0.0425242
TCGA-V1-A8WN	0	924	0	924	0	924	0.0143956	0.420712	0.7327	0.110792	0.0570212	0.0371932	0.100677	0.982005	0.218469	0.296459	0.908087	0.024572	0.26695	0.0290502	0.620268	0.0375001	0.092454	0.0405377	0.0541695	0.869548	0.011685	0.059819	0.069177	0.574609	0.175046	0.0143184	0.85914	0.0286261	0.0580105	0.200167	0.349282	0.84719	0.0400956	0.0617933	0.0190544	0.374891	0.199739	0.454416	0.0476075	0.0647136	0.856165	0.0756731	0.0385008
TCGA-V1-A8WS	0	474	0	474	0	474	0.0167681	0.455666	0.740255	0.14808	0.073125	0.10496	0.126952	0.986244	0.291226	0.340039	0.85517	0.0228551	0.426636	0.0352327	0.766223	0.0377154	0.053681	0.0391979	0.0400765	0.904044	0.0121529	0.0861531	0.0896649	0.50243	0.13233	0.0141703	0.947975	0.0464961	0.142694	0.39566	0.283647	0.873985	0.039249	0.0606089	0.0312062	0.172592	0.049479	0.642516	0.0334557	0.046433	0.854447	0.0513285	0.0423842
TCGA-V1-A8WV	0	686	0	686	0	686	0.0129143	0.526031	0.737374	0.181146	0.0643925	0.0613778	0.0718694	0.985149	0.198159	0.270259	0.846471	0.0202023	0.0342743	0.042309	0.636279	0.0294538	0.0678105	0.0516804	0.0548491	0.835262	0.0122809	0.0745107	0.0753858	0.546217	0.113177	0.0152511	0.806432	0.0420197	0.111947	0.380681	0.347437	0.579436	0.0270279	0.0505218	0.0255474	0.283708	0.1642	0.315058	0.0364059	0.0667202	0.832254	0.0417049	0.0400533
TCGA-V1-A8WW	0	1078	0	1078	0	1078	0.0127081	0.666507	0.785883	0.162882	0.0568541	0.0516312	0.109806	0.987858	0.204783	0.153574	0.85057	0.0245989	0.315227	0.0325196	0.810848	0.0282156	0.0755686	0.0370211	0.0477387	0.861411	0.0149386	0.0706856	0.102614	0.544307	0.124787	0.0170754	0.919101	0.0400466	0.354296	0.239122	0.257255	0.898621	0.0467696	0.0648277	0.0278246	0.179758	0.113811	0.375981	0.0569221	0.0600643	0.846864	0.0455642	0.0619434
TCGA-V1-A8X3	0	202	0	202	0	202	0.0126374	0.56312	0.77428	0.0705989	0.071646	0.0512542	0.0815827	0.983253	0.215699	0.28858	0.856208	0.0373072	0.507155	0.0299941	0.834336	0.0378195	0.106513	0.0495401	0.0441258	0.800711	0.0129225	0.0819319	0.0814453	0.561534	0.223748	0.0142678	0.927702	0.0280814	0.277417	0.272638	0.297515	0.900282	0.0456668	0.0628317	0.0252009	0.276744	0.219624	0.605698	0.0420597	0.0825829	0.869296	0.0772896	0.0408629
TCGA-WW-A8ZI	0	449	0	449	0	449	0.0128222	0.838825	0.894655	0.136552	0.0667265	0.0352115	0.124256	0.98798	0.220813	0.183394	0.893403	0.0209907	0.72042	0.0385651	0.928391	0.0356907	0.0628001	0.0333049	0.0305511	0.908213	0.0174283	0.0466443	0.0796987	0.524812	0.109267	0.0253446	0.933308	0.0382598	0.162296	0.210623	0.174887	0.939909	0.0619088	0.0560514	0.027759	0.200328	0.0440307	0.700935	0.0392636	0.0533598	0.898217	0.0584114	0.0455458
TCGA-XJ-A9DI	0	1461	0	1461	0	1461	0.0159334	0.235505	0.648561	0.0657063	0.0651807	0.0710357	0.125082	0.987674	0.191719	0.356045	0.895702	0.0272482	0.0723573	0.0363033	0.38111	0.0309199	0.0845952	0.0347624	0.0266869	0.866045	0.0103919	0.0414433	0.072875	0.54701	0.113503	0.015854	0.852392	0.0305998	0.0570485	0.288724	0.584557	0.618411	0.0392783	0.0605336	0.0323081	0.542981	0.218711	0.480454	0.0323481	0.0629119	0.782079	0.0908809	0.0495009
TCGA-XJ-A9DK	0	275	0	275	0	275	0.012352	0.134713	0.581402	0.0659895	0.0544487	0.0446815	0.135017	0.988769	0.262124	0.326932	0.869866	0.020811	0.119037	0.032631	0.2831	0.0203838	0.0864867	0.0442019	0.026393	0.815287	0.015116	0.0578971	0.0558797	0.58323	0.0672118	0.0153741	0.669705	0.0337769	0.0494655	0.111355	0.641621	0.777896	0.0490401	0.0573958	0.0382364	0.623141	0.238027	0.317407	0.0307977	0.0396403	0.817683	0.0631559	0.0441689
TCGA-XJ-A9DQ	0	91	0	91	0	91	0.0151698	0.293243	0.623767	0.0588448	0.0709367	0.0556333	0.111407	0.984437	0.279849	0.331734	0.878881	0.0234354	0.202849	0.0348602	0.40966	0.0395016	0.118433	0.0315768	0.0390241	0.905444	0.013487	0.0485824	0.0853334	0.559539	0.0361834	0.016035	0.795908	0.0349057	0.113705	0.175156	0.435926	0.810048	0.0437532	0.0684044	0.0311606	0.522086	0.23227	0.356234	0.04947	0.0494075	0.836402	0.0357244	0.0563378
TCGA-XJ-A9DX	0	973	0	973	0	973	0.0117047	0.412203	0.819	0.0538497	0.0607819	0.0278968	0.0908615	0.985618	0.236715	0.418385	0.850773	0.023723	0.0437555	0.0447961	0.782256	0.0237746	0.0781869	0.0345217	0.0397413	0.847963	0.0127643	0.0755987	0.0879607	0.507535	0.0954448	0.0180201	0.929685	0.0420179	0.23144	0.104815	0.228873	0.885038	0.0447526	0.0483965	0.0215298	0.199484	0.266779	0.74533	0.0418906	0.0474223	0.900045	0.0483371	0.0403275
TCGA-YJ-A8SW	0	148	0	148	0	148	0.0147489	0.746783	0.805417	0.0773044	0.0667596	0.057848	0.113292	0.986766	0.207846	0.188895	0.832326	0.0268618	0.0242302	0.0290938	0.902153	0.0395623	0.0668167	0.0490073	0.0458598	0.909052	0.0131853	0.0518944	0.0643342	0.566646	0.0350083	0.0184303	0.90722	0.0420219	0.200754	0.139355	0.152993	0.909053	0.0650426	0.0640495	0.0395125	0.145041	0.598011	0.737885	0.0540607	0.0590315	0.902691	0.0980077	0.0521311
TCGA-YL-A8S8	0	1890	0	1890	0	679	0.0168645	0.64588	0.77028	0.0751034	0.0566569	0.0396449	0.0734832	0.988481	0.188208	0.376597	0.864213	0.0281426	0.139577	0.0346871	0.822362	0.0303922	0.0658146	0.0498798	0.0316683	0.892298	0.0127412	0.0325938	0.0605899	0.565807	0.164331	0.0193012	0.932552	0.0390249	0.0901283	0.229084	0.31226	0.848852	0.05501	0.0461184	0.0255625	0.367468	0.187167	0.648368	0.182265	0.0497126	0.861317	0.0440747	0.0449699
TCGA-YL-A8S9	0	1842	0	1842	0	1006	0.0120811	0.306807	0.658642	0.0951534	0.0692401	0.0779957	0.09987	0.985578	0.241602	0.468165	0.886673	0.0236854	0.489678	0.0309279	0.9539	0.0330664	0.0694911	0.0686198	0.0364072	0.833183	0.0113155	0.0896875	0.0898756	0.556479	0.201497	0.0163618	0.937347	0.0358795	0.0377936	0.136522	0.0623088	0.950219	0.0442075	0.0577569	0.02329	0.106337	0.361614	0.453307	0.0340852	0.0259145	0.917755	0.0694616	0.044774
TCGA-YL-A8SC	0	1261	0	1261	0	152	0.0141111	0.554531	0.783466	0.0546029	0.0614212	0.0310945	0.131238	0.986435	0.280217	0.465502	0.84854	0.0224961	0.321112	0.0258768	0.698273	0.0289871	0.0567818	0.0382057	0.0305388	0.866794	0.014809	0.105532	0.0617111	0.542905	0.119248	0.0188507	0.92696	0.038161	0.327909	0.394044	0.315578	0.881073	0.0901056	0.0639666	0.0306624	0.232681	0.402275	0.47522	0.0419125	0.0590132	0.777739	0.0774726	0.0381661
TCGA-YL-A8SF	0	1373	0	1373	0	1373	0.0156771	0.359056	0.772356	0.2508	0.0712419	0.149693	0.077828	0.988329	0.16138	0.213922	0.786798	0.0307989	0.15502	0.0319728	0.785017	0.0312229	0.087168	0.0559912	0.0362585	0.862443	0.0132558	0.0406486	0.0736697	0.513093	0.193394	0.0199617	0.914867	0.0297767	0.657185	0.419371	0.320608	0.878793	0.103292	0.054633	0.0278026	0.29859	0.109454	0.628056	0.0467028	0.0562159	0.842369	0.0593339	0.040914
TCGA-YL-A9WH	0	427	0	427	0	427	0.0153616	0.766318	0.845879	0.0725158	0.0727167	0.0839866	0.121239	0.98735	0.245439	0.329285	0.824161	0.0258907	0.514471	0.044346	0.805556	0.0219598	0.077565	0.0442775	0.0300264	0.89151	0.0160677	0.0894759	0.0852865	0.563234	0.0464469	0.0172394	0.936134	0.0323984	0.578006	0.637925	0.213551	0.918851	0.049749	0.0481974	0.0217201	0.152316	0.552228	0.681856	0.048955	0.0611462	0.881108	0.079302	0.0526473
TCGA-YL-A9WI	0	1623	0	1623	0	1623	0.0152023	0.817037	0.736771	0.0903614	0.0590172	0.0317319	0.0886266	0.989135	0.186878	0.117421	0.822051	0.029587	0.230344	0.0309497	0.876232	0.0260614	0.0535895	0.0481495	0.0430204	0.89368	0.0121892	0.0744269	0.0780581	0.516976	0.036219	0.0157038	0.938476	0.0370819	0.0762838	0.289569	0.103161	0.941898	0.0631485	0.0423884	0.0305945	0.334605	0.0888759	0.683571	0.036235	0.0460967	0.921011	0.0544917	0.0369494
TCGA-YL-A9WJ	1	1855	1	1855	0	1476	0.0134598	0.376077	0.752152	0.107701	0.0702871	0.0614206	0.146995	0.984579	0.289916	0.442912	0.8482	0.0244692	0.242196	0.0378038	0.710449	0.0707638	0.0919007	0.0535112	0.0433636	0.853512	0.013125	0.0991453	0.103924	0.572561	0.218985	0.0154256	0.936236	0.050367	0.0811967	0.21815	0.568271	0.792391	0.0373428	0.0547456	0.0380807	0.559511	0.314488	0.419797	0.0390215	0.0571396	0.874919	0.0556466	0.0582745
TCGA-YL-A9WK	0	2136	0	2136	0	1009	0.0133477	0.634797	0.727158	0.059547	0.0704419	0.113871	0.113491	0.987472	0.258082	0.25783	0.813829	0.0311037	0.0252597	0.0375468	0.842418	0.0282986	0.0724197	0.0415584	0.0442896	0.823419	0.0138142	0.0612008	0.0722573	0.539748	0.0508307	0.015285	0.933454	0.0245816	0.0637206	0.204256	0.404558	0.873075	0.0524613	0.0607188	0.0263354	0.202265	0.179154	0.663162	0.0328156	0.0587811	0.830522	0.0881807	0.0402473
TCGA-ZG-A8QW	0	94	0	94	0	94	0.0147947	0.418161	0.723629	0.0931593	0.07597	0.036797	0.159082	0.985999	0.315097	0.324106	0.867764	0.0293208	0.303633	0.0308936	0.632611	0.0281277	0.126787	0.0360937	0.0460577	0.862659	0.0143359	0.044415	0.0755294	0.531395	0.129535	0.0155211	0.667417	0.0446726	0.210506	0.26556	0.420705	0.837037	0.0435077	0.073996	0.0293861	0.352651	0.214699	0.582902	0.0425266	0.0582675	0.82739	0.0675969	0.0489401
TCGA-ZG-A8QX	0	442	0	442	0	442	0.013863	0.576476	0.719377	0.0667933	0.0655468	0.0253123	0.129215	0.987461	0.2444	0.286716	0.875605	0.0311127	0.483399	0.0350657	0.851412	0.034679	0.108605	0.0310558	0.0418006	0.861627	0.0185555	0.046046	0.0837148	0.549784	0.234923	0.0168104	0.857497	0.0397356	0.0491347	0.308206	0.449307	0.824363	0.0597695	0.0585887	0.0215859	0.343516	0.43882	0.544213	0.0330072	0.0703983	0.805456	0.0954997	0.0562269
TCGA-ZG-A8QY	0	404	0	404	0	404	0.0135298	0.582809	0.773837	0.0811945	0.0739905	0.0374025	0.181883	0.987373	0.251526	0.454979	0.825313	0.0365858	0.26703	0.0427423	0.813919	0.0428085	0.0824312	0.0498774	0.0462387	0.875805	0.0154751	0.0741248	0.0879591	0.559823	0.175235	0.0194832	0.952302	0.060918	0.229952	0.505253	0.568345	0.826783	0.0648809	0.0728158	0.0269061	0.241557	0.639116	0.388548	0.0563603	0.0789849	0.868477	0.0588497	0.0557669
TCGA-ZG-A8QZ	0	308	0	308	0	308	0.0147571	0.359396	0.67765	0.0649305	0.0699558	0.0429492	0.118663	0.984628	0.219409	0.469186	0.878861	0.0208878	0.0544007	0.036454	0.617288	0.0406561	0.125927	0.0444333	0.0435942	0.813494	0.01446	0.0525626	0.0766447	0.549592	0.118332	0.0150291	0.892231	0.0412552	0.274714	0.188656	0.480797	0.8058	0.049	0.0693529	0.0349863	0.449398	0.393061	0.60354	0.045719	0.0700194	0.856548	0.0612041	0.0446522
TCGA-EJ-A8FU	0	138	0	138	0	138	0.0210126	0.153252	0.676083	0.113361	0.088664	0.0396682	0.206819	0.981443	0.511555	0.338803	0.762622	0.0228528	0.102469	0.0400664	0.528437	0.051934	0.185629	0.0533766	0.0610251	0.748836	0.0195805	0.0762788	0.0874163	0.503687	0.0698497	0.0229497	0.929897	0.0522618	0.0823717	0.147121	0.589906	0.787662	0.0458492	0.0778725	0.0371044	0.63325	0.322511	0.472378	0.0559747	0.105318	0.846501	0.052003	0.0606267
TCGA-HC-A8CY	0	290	0	290	0	290	0.0194255	0.676889	0.745871	0.0997003	0.0802369	0.037678	0.234881	0.977752	0.392148	0.311148	0.839457	0.0276549	0.343704	0.0524844	0.892411	0.0439265	0.0521617	0.0514325	0.0576017	0.694014	0.0124782	0.0660929	0.0988867	0.423521	0.0779589	0.0180276	0.944833	0.0472518	0.193635	0.236657	0.161908	0.903332	0.0362326	0.066346	0.0281251	0.180547	0.128528	0.473991	0.0475561	0.0477567	0.843713	0.0401826	0.0494764
TCGA-HC-A8D0	0	775	0	775	0	775	0.015506	0.212167	0.617675	0.0992593	0.0718997	0.0514071	0.174734	0.977122	0.225718	0.265306	0.873803	0.0259984	0.0596478	0.0383297	0.421952	0.0383845	0.127699	0.0429896	0.0447795	0.766678	0.0138113	0.0496314	0.0938259	0.494027	0.0572165	0.0188906	0.90321	0.0529529	0.119415	0.184222	0.529097	0.828121	0.0554584	0.0727033	0.0380463	0.350016	0.296541	0.449107	0.0553611	0.0597461	0.842245	0.107423	0.0536724
TCGA-HC-A8D1	0	573	0	573	0	573	0.0177441	0.319441	0.631915	0.103962	0.0889487	0.0372002	0.133179	0.981161	0.212552	0.377958	0.845135	0.0276577	0.344305	0.0349174	0.544233	0.0389447	0.162979	0.0374952	0.0452506	0.813408	0.0163223	0.0497413	0.0852199	0.520956	0.0714532	0.0223168	0.899635	0.0399668	0.15262	0.266128	0.576569	0.797013	0.0445784	0.0760837	0.101266	0.346367	0.233474	0.513913	0.0630023	0.0656089	0.809206	0.025906	0.0595491
TCGA-J4-A83I	0	685	0	685	0	685	0.0139711	0.701666	0.757374	0.0752183	0.0789593	0.0521378	0.185932	0.975803	0.331931	0.19605	0.820132	0.0259523	0.603348	0.0374977	0.8756	0.032699	0.0829469	0.0658737	0.0398823	0.822195	0.0124668	0.0442967	0.0886499	0.560264	0.144928	0.0184075	0.935452	0.0391588	0.388797	0.219715	0.234725	0.876603	0.0690308	0.0780399	0.047766	0.199181	0.32524	0.46242	0.0572379	0.0843172	0.751313	0.0558447	0.0531625
TCGA-J4-A83J	0	696	0	696	0	696	0.015369	0.420944	0.737665	0.124006	0.0750908	0.0440251	0.2509	0.940136	0.20685	0.299484	0.842804	0.043112	0.518708	0.0377924	0.681602	0.035857	0.0923368	0.0629858	0.0477322	0.851129	0.0212055	0.0585641	0.0917021	0.543211	0.0349475	0.0212435	0.953341	0.0439103	0.0797103	0.432906	0.208607	0.889842	0.0481828	0.0777412	0.0320351	0.226994	0.44939	0.305964	0.0467228	0.0809853	0.900318	0.0461989	0.0474703
TCGA-KK-A8I4	0	2259	0	2259	0	1162	0.0151525	0.406507	0.6466	0.0950945	0.0762604	0.033619	0.192661	0.978722	0.258068	0.38982	0.855257	0.0516621	0.0417621	0.0345329	0.697868	0.0320506	0.095427	0.0430334	0.0526011	0.781415	0.0142513	0.0650341	0.0741704	0.509615	0.0337668	0.0169501	0.942998	0.0571083	0.28815	0.229969	0.464093	0.875693	0.0655658	0.0851085	0.038623	0.271871	0.213579	0.480657	0.0571775	0.0759788	0.739222	0.0357364	0.0400811
TCGA-KK-A8I5	0	3096	0	3096	0	3096	0.0156993	0.606285	0.870801	0.144608	0.078366	0.0448493	0.218704	0.980827	0.262759	0.345584	0.852494	0.0255619	0.544606	0.0367472	0.942752	0.0387092	0.0897886	0.0405668	0.0379578	0.853647	0.0127248	0.0588764	0.0882559	0.570512	0.12835	0.0162224	0.945571	0.0432735	0.699444	0.398703	0.215689	0.897393	0.0379963	0.0759221	0.0426146	0.14038	0.53372	0.443032	0.0591363	0.0739559	0.900622	0.0453793	0.0516373
TCGA-KK-A8I6	0	668	0	668	0	668	0.013886	0.55226	0.657052	0.109201	0.0840563	0.0331361	0.146389	0.971105	0.267936	0.277772	0.758649	0.0269256	0.450989	0.0375139	0.685147	0.0325632	0.083128	0.0649402	0.0445931	0.845729	0.0164749	0.0920145	0.0839969	0.521664	0.124969	0.0222882	0.798184	0.0542503	0.0820366	0.317813	0.256873	0.86655	0.0858582	0.0796596	0.0363272	0.419418	0.263703	0.437393	0.0646305	0.0628174	0.872371	0.0637969	0.0454986
TCGA-KK-A8I8	0	967	0	967	0	967	0.01288	0.451933	0.693518	0.0899838	0.074385	0.0643149	0.201445	0.983826	0.289122	0.250161	0.874208	0.0330949	0.0509671	0.0326467	0.658698	0.0371517	0.0964805	0.048767	0.0500166	0.721061	0.0148701	0.0584128	0.0946636	0.54076	0.0343405	0.0183793	0.928665	0.0525979	0.416049	0.372189	0.256703	0.870266	0.0236068	0.0819625	0.0266377	0.195368	0.127121	0.542322	0.0569983	0.0510881	0.87422	0.0689585	0.047288
TCGA-KK-A8I9	0	1001	0	1001	1	940	0.0138498	0.520783	0.816761	0.16582	0.0716889	0.0335552	0.220385	0.982667	0.264037	0.392629	0.878185	0.0298598	0.0809207	0.0372913	0.720876	0.0482127	0.108697	0.034675	0.0419795	0.85219	0.0134287	0.0509236	0.0882736	0.524929	0.104539	0.0158432	0.922135	0.0530155	0.199243	0.396434	0.37108	0.869534	0.0867072	0.0840063	0.0557414	0.281379	0.429335	0.493181	0.0512461	0.0845154	0.870946	0.0361936	0.0546066
TCGA-KK-A8IA	0	1931	0	1931	0	1931	0.0114301	0.675848	0.813898	0.132294	0.0895724	0.034639	0.129125	0.982323	0.303143	0.392674	0.746387	0.0248051	0.0211558	0.054728	0.852859	0.0393996	0.0644279	0.0745754	0.0299657	0.853277	0.0171545	0.0563621	0.100793	0.471679	0.051027	0.021124	0.950199	0.0543386	0.610226	0.402679	0.243197	0.931409	0.0526653	0.0789707	0.0303927	0.15943	0.161589	0.756475	0.0538499	0.066127	0.896661	0.0414799	0.0526145
TCGA-KK-A8IB	0	83	0	83	0	83	0.0165586	0.275418	0.715826	0.128839	0.0691378	0.0324449	0.134116	0.978638	0.242204	0.337406	0.844209	0.027199	0.157045	0.0322973	0.675658	0.0359401	0.105312	0.043418	0.0457013	0.773721	0.0157882	0.0476207	0.0785551	0.502549	0.0563533	0.0228378	0.917641	0.0353153	0.0491417	0.299227	0.457256	0.916468	0.041466	0.0860774	0.0468355	0.482726	0.184101	0.451107	0.0470664	0.0616086	0.736415	0.0298572	0.0451193
TCGA-KK-A8IC	0	2051	0	2051	0	1060	0.0130833	0.351821	0.650919	0.0980088	0.071376	0.033369	0.109492	0.98348	0.228714	0.288169	0.89964	0.0188008	0.297772	0.0309444	0.538601	0.0348702	0.11638	0.0393441	0.034441	0.870796	0.0134996	0.0436091	0.0616494	0.494606	0.0703551	0.0220992	0.908244	0.0299258	0.218643	0.437715	0.553917	0.76649	0.0561002	0.0594018	0.0311006	0.368005	0.300225	0.503703	0.0466907	0.0481862	0.845686	0.0319413	0.04888
TCGA-KK-A8ID	0	2107	0	2107	0	2107	0.0147889	0.531534	0.627875	0.0969038	0.066824	0.038706	0.122686	0.981434	0.304171	0.171442	0.863403	0.0343376	0.296828	0.0315969	0.933387	0.0446548	0.0603053	0.0449433	0.0346058	0.787944	0.0174925	0.050583	0.0643257	0.542004	0.0542317	0.0167926	0.934423	0.0408606	0.0596967	0.372249	0.111463	0.924277	0.0392359	0.0720647	0.0308925	0.0986139	0.0693273	0.357935	0.036752	0.0556854	0.867458	0.0346178	0.0477086
TCGA-KK-A8IF	0	804	0	804	0	648	0.0144745	0.888378	0.76426	0.250646	0.0840834	0.0349715	0.167829	0.984157	0.303505	0.0631893	0.763654	0.0379761	0.643749	0.0578037	0.87862	0.0596525	0.0845155	0.0707299	0.0494058	0.916177	0.0153694	0.0459482	0.0788079	0.516007	0.101516	0.0162074	0.909425	0.0454542	0.0807359	0.127608	0.198347	0.927252	0.0621474	0.056846	0.0494554	0.134849	0.168597	0.755003	0.0696409	0.0501817	0.866361	0.058266	0.0528751
TCGA-KK-A8IG	0	2505	0	2505	0	2505	0.0170631	0.532551	0.761939	0.0993902	0.0681196	0.0289806	0.132768	0.974365	0.193713	0.227901	0.794324	0.0314857	0.303425	0.0490902	0.842907	0.0326738	0.0684336	0.0587667	0.0442695	0.821277	0.0153249	0.0800419	0.0852525	0.520958	0.159168	0.0179777	0.918235	0.0422988	0.18203	0.475382	0.244829	0.83439	0.053766	0.0723321	0.0303393	0.204268	0.128045	0.313254	0.0437138	0.0643233	0.837267	0.0311812	0.0496496
TCGA-KK-A8IH	0	2013	0	2013	0	2013	0.017469	0.659439	0.760877	0.101166	0.0652195	0.0317531	0.128522	0.98417	0.240047	0.584899	0.834148	0.0288804	0.302838	0.0370366	0.855115	0.0284132	0.0612189	0.0672561	0.0395419	0.858272	0.0148576	0.0484105	0.0711241	0.510914	0.129613	0.0198368	0.942398	0.0349938	0.369582	0.432904	0.190746	0.901282	0.0435941	0.0695177	0.0342594	0.2183	0.114032	0.522254	0.0472837	0.0668665	0.828172	0.0436468	0.0427266
TCGA-KK-A8II	1	3467	1	3467	0	626	0.0169031	0.510194	0.803556	0.103657	0.0684412	0.0392248	0.140245	0.98542	0.231129	0.130395	0.865133	0.031055	0.558676	0.0504051	0.876679	0.040273	0.0615552	0.0530115	0.0360801	0.926237	0.0151502	0.0649992	0.0901565	0.523035	0.154451	0.0142307	0.911204	0.0375662	0.21702	0.299647	0.312392	0.926202	0.0512467	0.0718411	0.0397703	0.116268	0.111089	0.672217	0.0467367	0.0474674	0.886389	0.0980979	0.0415973
TCGA-KK-A8IK	0	2052	0	2052	0	2052	0.013632	0.663542	0.779562	0.551249	0.083331	0.0329927	0.144925	0.952447	0.188606	0.0980209	0.895261	0.0352072	0.384879	0.0271047	0.912438	0.0250414	0.0559651	0.0345074	0.036026	0.791319	0.0167066	0.0501126	0.079921	0.480261	0.0323352	0.0178666	0.889627	0.0367405	0.0516161	0.0932312	0.145473	0.911432	0.0417549	0.0453241	0.0306346	0.0855633	0.0322755	0.283645	0.0457816	0.032494	0.875634	0.0331444	0.04688
TCGA-KK-A8IL	1	628	0	628	0	628	0.0157842	0.415159	0.742468	0.0693438	0.060382	0.0308076	0.159933	0.984127	0.216819	0.216444	0.85049	0.0261828	0.524494	0.0297765	0.747685	0.0431624	0.0810026	0.0398529	0.0303567	0.842264	0.0127381	0.0425729	0.0621633	0.522137	0.0354169	0.0181173	0.931448	0.0373794	0.0904809	0.2318	0.222277	0.839988	0.0541447	0.0654335	0.0272315	0.221348	0.344557	0.280579	0.0495052	0.0734827	0.82863	0.0378645	0.0382551
TCGA-KK-A8IM	0	1915	0	1915	0	1915	0.0172359	0.23718	0.717371	0.11871	0.0723892	0.278816	0.269918	0.97971	0.349138	0.330142	0.853442	0.026009	0.287409	0.0332683	0.582757	0.046946	0.111731	0.042843	0.0429134	0.845651	0.0138362	0.0672205	0.0719027	0.546605	0.0356204	0.0192215	0.877552	0.0394274	0.164558	0.323609	0.406999	0.794851	0.0563165	0.0772963	0.0308061	0.328925	0.237294	0.377965	0.0506367	0.0501944	0.823409	0.0414167	0.0402725
TCGA-V1-A8MF	0	1449	0	1449	0	1449	0.0136822	0.402546	0.738889	0.607202	0.0889129	0.0469003	0.166936	0.985489	0.385192	0.208551	0.757961	0.0298197	0.410178	0.0351288	0.803015	0.0335505	0.0907252	0.0435129	0.0733627	0.872043	0.0148891	0.0974493	0.078227	0.489964	0.0858452	0.0254671	0.917619	0.0339909	0.112249	0.168622	0.363581	0.836902	0.0721154	0.0796085	0.0343785	0.285705	0.169136	0.476334	0.0489105	0.0601231	0.806124	0.0359408	0.039355
TCGA-V1-A8MG	0	857	0	857	0	857	0.0129403	0.336281	0.75822	0.138137	0.0648093	0.0295573	0.141801	0.980626	0.293874	0.229535	0.8459	0.0258654	0.20235	0.0335315	0.722071	0.0551861	0.0602354	0.0535725	0.0510911	0.811688	0.0150855	0.0520047	0.0748826	0.488168	0.0606185	0.0184053	0.90494	0.0391469	0.0798567	0.217428	0.291289	0.876654	0.0422656	0.0671942	0.0321798	0.294819	0.268552	0.427803	0.0519062	0.0668615	0.868689	0.0321815	0.0507424
TCGA-V1-A8MJ	0	1791	0	1791	0	1791	0.01503	0.325234	0.756839	0.145509	0.084057	0.0386711	0.198362	0.980233	0.301264	0.410581	0.833238	0.0260703	0.262682	0.039221	0.622811	0.041372	0.102441	0.038292	0.045315	0.880786	0.0135255	0.0610095	0.0751276	0.549018	0.0354138	0.0238985	0.866751	0.0488556	0.101896	0.160704	0.451335	0.868463	0.0362509	0.0757746	0.0456685	0.359721	0.289679	0.436848	0.0419155	0.0807801	0.760728	0.0854724	0.0520566
TCGA-V1-A8MK	0	508	0	508	0	508	0.0155896	0.195363	0.750054	0.0957199	0.0792946	0.0444318	0.207614	0.981206	0.349665	0.355575	0.818873	0.0290322	0.269499	0.0347056	0.548502	0.042559	0.131999	0.0332764	0.0461932	0.852813	0.0161389	0.0756741	0.0710453	0.546339	0.0343253	0.0217659	0.878709	0.0498299	0.0829833	0.251117	0.506341	0.850298	0.0698884	0.0631766	0.0367719	0.457922	0.294515	0.364378	0.0647146	0.068444	0.872792	0.0408742	0.056192
TCGA-VN-A88N	0	766	0	766	0	766	0.0161986	0.213317	0.688423	0.107917	0.0883903	0.0311577	0.14679	0.982409	0.238555	0.279465	0.839793	0.0298032	0.484329	0.0414011	0.801989	0.031151	0.0853726	0.0486118	0.0371637	0.812363	0.0137827	0.0458601	0.0810951	0.529206	0.0631989	0.0204235	0.9215	0.04491	0.0996749	0.135899	0.280699	0.854427	0.0441206	0.0823336	0.0333816	0.23793	0.35425	0.389652	0.0504817	0.0735075	0.877747	0.0505029	0.0415185
TCGA-VN-A88R	0	784	0	784	0	512	0.0145244	0.516109	0.775941	0.0900231	0.066026	0.0386536	0.225381	0.974455	0.325302	0.319195	0.800324	0.0262218	0.561226	0.0299701	0.919747	0.0326484	0.0740264	0.0555346	0.0466959	0.782191	0.0136155	0.0901765	0.0894644	0.545311	0.0810827	0.0191123	0.933456	0.0390282	0.0453815	0.430899	0.282173	0.901403	0.04445	0.0943686	0.0308161	0.180107	0.440757	0.215035	0.0508431	0.0678972	0.904588	0.0288924	0.0502175
TCGA-XA-A8JR	0	376	0	376	0	376	0.0184762	0.360925	0.728649	0.146813	0.0817265	0.033736	0.191552	0.985584	0.294443	0.44313	0.864049	0.0369329	0.486462	0.0370455	0.75834	0.0357371	0.0877694	0.0436487	0.0396989	0.832314	0.0150614	0.0432459	0.094694	0.517631	0.0913316	0.018492	0.925125	0.0372276	0.0899931	0.163615	0.35386	0.826348	0.0532362	0.0755557	0.0264854	0.363611	0.290421	0.437327	0.120078	0.0837624	0.830714	0.0479684	0.0449255
TCGA-XQ-A8TA	1	146	1	146	0	146	0.0156062	0.68797	0.889452	0.0634476	0.0670112	0.0687343	0.192607	0.984677	0.399435	0.104017	0.786917	0.0290814	0.401152	0.0312983	0.905127	0.0555459	0.0601452	0.0577846	0.0495752	0.877868	0.0138954	0.0343195	0.0928592	0.549298	0.0823323	0.0193328	0.937311	0.0445621	0.0713932	0.477998	0.446078	0.919782	0.0589603	0.0677208	0.036813	0.939201	0.052166	0.757599	0.0560821	0.0502064	0.871635	0.0537676	0.0606364
TCGA-XQ-A8TB	0	770	0	770	0	770	0.0151929	0.603866	0.740557	0.174164	0.0811381	0.0299983	0.144207	0.981614	0.333726	0.321601	0.866722	0.032775	0.559517	0.0437321	0.838169	0.0293122	0.0994444	0.0354811	0.0383935	0.812478	0.0139885	0.0522381	0.0917487	0.525694	0.144213	0.0203971	0.932411	0.0408533	0.230145	0.235427	0.277256	0.876018	0.0482199	0.0745789	0.0295457	0.198516	0.118995	0.622426	0.0531011	0.0643495	0.872865	0.0482596	0.0483752
TCGA-YL-A8HJ	0	1611	0	1611	0	1611	0.0138495	0.264309	0.726116	0.103158	0.0678965	0.0370757	0.15243	0.986234	0.268863	0.419529	0.846156	0.0394446	0.184608	0.035141	0.649841	0.0467605	0.085761	0.0488324	0.0391665	0.77272	0.011941	0.0488753	0.083416	0.516376	0.0808936	0.0168191	0.927224	0.0367411	0.141917	0.162942	0.425351	0.82202	0.0485788	0.0683668	0.0337035	0.332449	0.285039	0.544469	0.0417902	0.0660656	0.787798	0.0359265	0.0478096
TCGA-YL-A8HK	0	1491	0	1491	1	1376	0.0158288	0.319536	0.69539	0.0924217	0.0674024	0.0417182	0.147656	0.976822	0.294237	0.322973	0.827447	0.0222236	0.0696433	0.0326954	0.680051	0.0309815	0.110203	0.0476546	0.035823	0.857542	0.0177258	0.0445595	0.0764689	0.548922	0.138248	0.0215448	0.901613	0.032022	0.0606652	0.422076	0.498635	0.808948	0.0459378	0.0762104	0.0322854	0.34323	0.206517	0.400011	0.0375498	0.0438804	0.77651	0.0555097	0.0410879
TCGA-YL-A8HL	0	1565	0	1565	0	1565	0.0167788	0.5219	0.691902	0.261737	0.0837561	0.0444931	0.204414	0.943302	0.343655	0.122738	0.86424	0.0288328	0.537267	0.0440468	0.784815	0.0341241	0.0808392	0.0341923	0.0420175	0.717794	0.016903	0.057994	0.0997241	0.463108	0.0314199	0.0181465	0.918779	0.0496794	0.137707	0.190948	0.234112	0.884918	0.0864733	0.0906312	0.0558124	0.110302	0.08533	0.350302	0.0494574	0.0699359	0.731248	0.040158	0.0682377
TCGA-YL-A8HM	0	1482	0	1482	1	1473	0.0149324	0.599046	0.830891	0.18995	0.0807857	0.0350469	0.204552	0.981579	0.361917	0.200265	0.661305	0.0311883	0.13437	0.0485784	0.93296	0.0395297	0.0766286	0.0847948	0.0398286	0.689723	0.013767	0.0936045	0.0811947	0.519116	0.0446705	0.0137912	0.926035	0.051744	0.072977	0.161806	0.273521	0.913631	0.0565693	0.082872	0.0344338	0.253012	0.182679	0.457924	0.0509925	0.0795196	0.861077	0.0398472	0.0505206
TCGA-YL-A8HO	0	2304	0	2304	0	1068	0.0128508	0.504154	0.817641	0.122929	0.0817253	0.0467973	0.122293	0.979614	0.184661	0.33665	0.839889	0.0352232	0.537343	0.0379106	0.739971	0.0334108	0.100377	0.0672106	0.0480151	0.863328	0.0136097	0.0639893	0.0932105	0.507084	0.144589	0.0185678	0.909565	0.0487861	0.321353	0.423996	0.370183	0.888556	0.0654388	0.0820998	0.0297729	0.300198	0.284919	0.63852	0.0792762	0.0547439	0.869696	0.06913	0.0456668
TCGA-EJ-A8FN	0	329	0	329	0	329	0.015925	0.241928	0.79432	0.0726302	0.0490294	0.0376501	0.148751	0.983214	0.223021	0.274261	0.830747	0.0285345	0.613744	0.0480378	0.899249	0.036162	0.0800074	0.0489586	0.0397458	0.827476	0.0156396	0.0649303	0.087264	0.49959	0.0812893	0.0211234	0.93036	0.0294447	0.066739	0.153422	0.24919	0.845481	0.0875406	0.0680657	0.0357641	0.249466	0.447265	0.385564	0.0384461	0.0465514	0.856012	0.0344735	0.0454388
TCGA-EJ-A8FS	0	266	0	266	1	216	0.0128183	0.776883	0.859258	0.177419	0.0629461	0.0590052	0.199496	0.98552	0.320482	0.207577	0.842667	0.0313437	0.721422	0.0345572	0.876683	0.0426084	0.0645008	0.0626273	0.0421171	0.889523	0.0153449	0.0575221	0.0921365	0.561379	0.179827	0.0156274	0.933699	0.0395775	0.27909	0.163784	0.1372	0.910008	0.0411836	0.0784513	0.0344656	0.230429	0.44635	0.268489	0.0501794	0.0417593	0.860784	0.0353805	0.0429519
TCGA-J4-A83K	0	328	0	328	0	328	0.0153457	0.257449	0.743922	0.0883523	0.061749	0.0399738	0.211911	0.980636	0.315051	0.416238	0.782537	0.0233286	0.504577	0.0368711	0.756268	0.0738066	0.0947147	0.0801742	0.0347242	0.766102	0.0165787	0.0588605	0.0556042	0.56403	0.0715072	0.0183275	0.915098	0.030851	0.128565	0.185961	0.232667	0.89445	0.0658679	0.0817744	0.0286095	0.237896	0.198644	0.429513	0.0369925	0.0474224	0.884708	0.0465721	0.0573405
TCGA-J4-A83L	0	720	0	720	0	720	0.0141937	0.301006	0.77629	0.142382	0.0639427	0.0388525	0.164131	0.985138	0.211786	0.529872	0.846753	0.0214592	0.348025	0.0563193	0.740244	0.0331771	0.0765381	0.048689	0.0477705	0.800131	0.0160723	0.0492219	0.0576605	0.549316	0.111299	0.0184441	0.938652	0.0371989	0.156784	0.164084	0.296581	0.920685	0.0565577	0.0639423	0.031691	0.301475	0.336657	0.580824	0.0444202	0.0495492	0.869049	0.0279885	0.0511931
TCGA-J4-A83M	0	543	0	543	1	521	0.0141422	0.337727	0.778117	0.127805	0.0767719	0.0437606	0.216036	0.983121	0.313213	0.463361	0.764313	0.0348281	0.415915	0.0389827	0.803345	0.0297416	0.0728073	0.0644679	0.0354106	0.844991	0.0146699	0.194847	0.0722469	0.52948	0.0706622	0.0156626	0.928491	0.0533913	0.132394	0.325943	0.221863	0.918026	0.0734388	0.069256	0.027002	0.241923	0.0651615	0.457148	0.0446379	0.0472948	0.854652	0.0464426	0.0537935
TCGA-J4-A83N	0	992	0	992	0	433	0.0153228	0.482239	0.784528	0.116795	0.0754939	0.0380502	0.269466	0.982498	0.294941	0.34737	0.847876	0.0384681	0.520279	0.0381438	0.809866	0.0269152	0.0500454	0.0416061	0.0372967	0.854217	0.0142142	0.0349411	0.0837747	0.531291	0.0632416	0.0191175	0.941169	0.0396013	0.25645	0.329813	0.214101	0.914544	0.0322241	0.0787745	0.0339694	0.25071	0.222488	0.528836	0.0580441	0.0378664	0.833678	0.0265421	0.0428929
TCGA-J9-A8CK	0	321	0	321	0	321	0.0155425	0.517685	0.712738	0.120202	0.0662225	0.0290977	0.151997	0.985019	0.260909	0.205434	0.849019	0.0255586	0.479305	0.0376226	0.733937	0.0332243	0.0922533	0.0472203	0.0290132	0.822013	0.0149119	0.0461652	0.0673964	0.564306	0.0731415	0.0202708	0.93407	0.0305328	0.458159	0.171941	0.466751	0.822588	0.0441073	0.0699271	0.035926	0.285453	0.131949	0.606314	0.0467883	0.0429419	0.874251	0.0261416	0.0541029
TCGA-J9-A8CL	0	405	0	405	0	132	0.0175665	0.535816	0.757667	0.11335	0.0541505	0.0360728	0.197922	0.984805	0.455086	0.148304	0.835624	0.0270886	0.416607	0.0378359	0.918656	0.0313321	0.0555756	0.0484471	0.0367183	0.809621	0.0153308	0.096881	0.0635545	0.605977	0.067267	0.0217924	0.900569	0.0314234	0.368379	0.43629	0.216219	0.930978	0.0473616	0.0640185	0.0283198	0.158736	0.357042	0.415351	0.0391691	0.0690868	0.800614	0.0278151	0.0545001
TCGA-J9-A8CM	0	463	0	463	0	344	0.0155459	0.596282	0.647234	0.137645	0.0635021	0.053048	0.188209	0.983066	0.397853	0.196784	0.707108	0.0393351	0.0310387	0.0454277	0.68828	0.0266575	0.0716393	0.080371	0.0287297	0.673441	0.0144621	0.0586714	0.0840496	0.459485	0.041853	0.0170725	0.912607	0.0341648	0.144613	0.185036	0.259666	0.9115	0.0853193	0.0753215	0.0274656	0.25798	0.109098	0.638309	0.0506384	0.0369147	0.838882	0.0378175	0.0534973
TCGA-J9-A8CN	0	1237	0	1237	0	1237	0.0164401	0.467904	0.870432	0.151865	0.0527443	0.0370244	0.191203	0.982121	0.271742	0.200285	0.813003	0.0282533	0.428332	0.038544	0.948158	0.0343062	0.0627477	0.0485567	0.0276547	0.816513	0.0139611	0.124012	0.0565404	0.553146	0.0475391	0.0194907	0.926912	0.0345584	0.805877	0.303829	0.13536	0.935316	0.0548439	0.070073	0.0289722	0.704949	0.0582039	0.635211	0.041486	0.0740991	0.865893	0.0263751	0.0487201
TCGA-J9-A8CP	0	386	0	386	0	386	0.0139901	0.243542	0.714894	0.0859601	0.0738815	0.0379494	0.201174	0.852945	0.125716	0.277212	0.775616	0.0309641	0.277953	0.0651857	0.875555	0.0337897	0.0919484	0.0706281	0.0275289	0.802656	0.0149983	0.0532131	0.0620298	0.531768	0.128327	0.0185295	0.938273	0.030649	0.0480168	0.228687	0.309602	0.904262	0.0569659	0.0581748	0.0216352	0.44569	0.237066	0.337609	0.0514082	0.0664116	0.816678	0.0293903	0.0465489
TCGA-KK-A8IJ	0	1559	0	1559	0	307	0.0157496	0.296198	0.770387	0.158334	0.064044	0.0407564	0.266921	0.979096	0.464371	0.192614	0.784216	0.0299597	0.467347	0.0334475	0.8141	0.0342825	0.0649393	0.0567764	0.0253442	0.703949	0.0161809	0.0787516	0.056477	0.530782	0.0314466	0.0197283	0.936359	0.03607	0.180989	0.216132	0.278771	0.894577	0.0670353	0.0749447	0.0375394	0.246253	0.39712	0.576906	0.06182	0.0423876	0.911009	0.032181	0.06235
TCGA-VN-A88I	0	269	0	269	0	269	0.0145981	0.240867	0.657403	0.120704	0.0579331	0.0430621	0.173416	0.982949	0.37047	0.373132	0.840765	0.0292673	0.249073	0.0291736	0.598691	0.0228039	0.0851566	0.0449377	0.0343512	0.738534	0.0146317	0.0676109	0.100271	0.531802	0.0630537	0.0162954	0.903854	0.0426947	0.0683729	0.110262	0.523409	0.811297	0.0448725	0.0718812	0.0311351	0.476934	0.371564	0.431514	0.0515555	0.0484049	0.819527	0.0418261	0.0486928
TCGA-VN-A88K	0	776	0	776	0	776	0.0134143	0.858288	0.733155	0.146358	0.0419092	0.0314474	0.171085	0.988784	0.210667	0.529125	0.859439	0.0303475	0.465888	0.0335152	0.880356	0.0233575	0.0471977	0.0368155	0.0260767	0.821329	0.0142297	0.0517312	0.0701768	0.565053	0.0613603	0.0199152	0.938729	0.0321361	0.227266	0.403865	0.17422	0.892458	0.0417392	0.0495278	0.0259509	0.166001	0.105826	0.270862	0.0398481	0.0317152	0.834216	0.0206951	0.0467721
TCGA-VN-A88L	0	746	0	746	0	746	0.0146884	0.552104	0.756863	0.131927	0.0647235	0.0765543	0.142948	0.983638	0.34569	0.315834	0.845	0.0265293	0.25726	0.033213	0.723667	0.0196331	0.105706	0.0394446	0.0199257	0.865557	0.0129999	0.0471739	0.0510458	0.537267	0.0854452	0.0173654	0.946878	0.0326865	0.122699	0.432917	0.34279	0.890344	0.0600244	0.064422	0.0310676	0.273587	0.142573	0.720817	0.0314955	0.0484206	0.809068	0.0315699	0.0624931
TCGA-VN-A88M	0	189	0	189	0	189	0.0144169	0.408959	0.785765	0.0781763	0.0660371	0.0340575	0.198314	0.983782	0.281167	0.22522	0.877549	0.0542202	0.478439	0.0346681	0.843708	0.0245962	0.0671994	0.0489862	0.0348723	0.879038	0.0161816	0.0632504	0.0883532	0.563199	0.032223	0.0267403	0.93996	0.0397354	0.221843	0.277376	0.227051	0.90247	0.0544856	0.066972	0.0308981	0.180734	0.0694383	0.546709	0.056802	0.0410866	0.87982	0.0293075	0.0662468
TCGA-VN-A88O	0	481	0	481	0	481	0.0141762	0.467585	0.784472	0.103079	0.0649873	0.0500003	0.231582	0.982432	0.282237	0.289079	0.830415	0.0255172	0.345226	0.0316441	0.831763	0.026688	0.0716235	0.0603221	0.0188148	0.839623	0.0121379	0.0425052	0.10051	0.556518	0.0630207	0.0198695	0.936169	0.0404676	0.081389	0.292563	0.27585	0.913078	0.0390157	0.0622333	0.0342646	0.408887	0.562873	0.338799	0.0421693	0.0615526	0.846229	0.0452455	0.0446656
TCGA-VN-A88P	0	1260	0	1260	0	1260	0.0165909	0.46068	0.81472	0.109271	0.0639758	0.0369168	0.228645	0.98104	0.438417	0.166211	0.746221	0.0227862	0.256077	0.0439401	0.870905	0.0314513	0.0565629	0.0501897	0.0441686	0.715227	0.0196771	0.0821585	0.0645661	0.579644	0.0766495	0.0274249	0.911159	0.042621	0.074879	0.346156	0.19581	0.893831	0.0559259	0.0653719	0.0275465	0.177249	0.0947315	0.373834	0.0448494	0.0302929	0.894202	0.0567556	0.0455996
TCGA-VN-A88Q	0	1366	0	1366	0	1366	0.0115728	0.569367	0.684561	0.100554	0.0585813	0.0497515	0.202651	0.984647	0.221733	0.447798	0.880855	0.0246197	0.165354	0.0314657	0.729578	0.0200416	0.0567858	0.039466	0.0338899	0.825486	0.017143	0.0762264	0.0600048	0.514265	0.0800143	0.018375	0.928202	0.0251226	0.0576578	0.374096	0.252903	0.829751	0.0584352	0.0590849	0.028027	0.219616	0.126007	0.63045	0.0367127	0.0447662	0.740216	0.0292286	0.0658074
TCGA-VP-A872	0	3631	0	3631	0	3631	0.0129859	0.607524	0.723202	0.168581	0.0693644	0.0356935	0.231362	0.98665	0.295841	0.338676	0.804615	0.0282439	0.0408298	0.0346276	0.894767	0.027324	0.0713963	0.0390198	0.0234106	0.82257	0.0147639	0.0612646	0.0777036	0.510276	0.126314	0.019101	0.898165	0.0322229	0.318635	0.402948	0.436201	0.939142	0.0332251	0.0648183	0.0228659	0.377069	0.324012	0.554509	0.0616574	0.0474728	0.832188	0.0644476	0.0579541
TCGA-VP-A876	0	3333	0	3333	0	3333	0.0140797	0.610813	0.80212	0.138938	0.0664237	0.069843	0.139565	0.985887	0.425206	0.142092	0.858929	0.0320774	0.0456298	0.0477822	0.843191	0.0275604	0.0760895	0.0532046	0.0357424	0.83148	0.0182096	0.072558	0.0786399	0.535065	0.0683161	0.0176954	0.927767	0.0355587	0.0972128	0.228885	0.171852	0.934643	0.0302022	0.0580602	0.0207915	0.155066	0.0443243	0.529038	0.0454272	0.0442678	0.875956	0.072275	0.0456451
TCGA-VP-A879	1	728	0	728	0	728	0.0159474	0.510422	0.675703	0.0907744	0.0545447	0.0428646	0.181234	0.985253	0.173486	0.248807	0.836831	0.0239437	0.451483	0.0280844	0.647633	0.0238458	0.0681818	0.0516908	0.0315954	0.810703	0.0127419	0.047751	0.0748387	0.526712	0.0340903	0.0161322	0.908693	0.0297524	0.149793	0.411022	0.250477	0.884543	0.0666183	0.0619601	0.0248685	0.319319	0.175993	0.34957	0.0479996	0.0368701	0.844307	0.0362091	0.0444742
TCGA-VP-A87B	0	2722	0	2722	0	2473	0.0144614	0.778924	0.900949	0.58866	0.0649978	0.0373091	0.151002	0.984406	0.261603	0.660013	0.749942	0.0294018	0.484182	0.0302525	0.94124	0.0258659	0.0341129	0.0824663	0.0243249	0.868332	0.0138291	0.0513846	0.0730573	0.546997	0.099528	0.021015	0.937685	0.0353765	0.0807029	0.436276	0.114453	0.948436	0.0660858	0.065771	0.0197757	0.210558	0.0425793	0.191965	0.0525244	0.0411176	0.878384	0.0251196	0.0494881
TCGA-VP-A87C	0	1690	0	1690	0	1690	0.0179218	0.425887	0.739171	0.125445	0.0693269	0.033141	0.292702	0.982346	0.322538	0.391968	0.738333	0.0234331	0.360788	0.0327352	0.805226	0.0331004	0.0717142	0.0700602	0.0501266	0.713481	0.0163553	0.10084	0.0715957	0.545276	0.065212	0.0224936	0.924275	0.0348759	0.186597	0.172912	0.547402	0.928417	0.0721231	0.0591823	0.0272044	0.259269	0.414024	0.652319	0.0402389	0.0418564	0.65666	0.0255429	0.050583
TCGA-VP-A87D	0	1853	0	1853	1	1194	0.0144388	0.629334	0.79896	0.315299	0.0637076	0.0367759	0.310439	0.98232	0.271236	0.1321	0.817285	0.0328113	0.0674069	0.0422247	0.865877	0.0280711	0.0671766	0.0590819	0.0254233	0.759882	0.013414	0.0672132	0.0709461	0.513922	0.0859222	0.0188079	0.949703	0.0398969	0.458364	0.4841	0.149245	0.888725	0.054389	0.0665013	0.0288668	0.155717	0.12929	0.525705	0.0464826	0.0373144	0.795438	0.0256705	0.0539541
TCGA-VP-A87H	0	663	0	663	0	663	0.0134693	0.408502	0.783059	0.234765	0.064567	0.0349455	0.120037	0.983972	0.279714	0.231191	0.856752	0.0301004	0.313451	0.0356876	0.771093	0.0317367	0.0633783	0.051061	0.0348023	0.855393	0.0156798	0.0670579	0.0664061	0.534616	0.0517268	0.0191214	0.928222	0.0345333	0.381039	0.364141	0.300066	0.891363	0.0589024	0.0715525	0.0249125	0.297326	0.391624	0.50026	0.0587229	0.0331343	0.849736	0.0390867	0.0480395
TCGA-VP-A87J	0	1774	0	1774	0	1774	0.013067	0.52921	0.855382	0.0735103	0.0472435	0.0282398	0.170163	0.971243	0.277808	0.183793	0.812282	0.0213192	0.326965	0.0358839	0.77691	0.0288238	0.034235	0.0479576	0.0332869	0.792969	0.0128462	0.0473463	0.0813588	0.541469	0.108024	0.0188048	0.937018	0.0257731	0.0720864	0.4441	0.161812	0.920045	0.0348057	0.0561934	0.0267612	0.240869	0.106056	0.505	0.036978	0.047701	0.870151	0.0173086	0.0385371
TCGA-VP-A87K	0	1306	0	1306	1	533	0.0175984	0.82663	0.760242	0.284601	0.0640979	0.0340641	0.237742	0.98352	0.205067	0.115478	0.887134	0.0261271	0.579391	0.052249	0.89871	0.0226866	0.0528036	0.0413121	0.0246657	0.843941	0.0173356	0.0447229	0.0649902	0.592704	0.116516	0.0231013	0.937969	0.0478056	0.745554	0.142798	0.0940861	0.929091	0.0380129	0.0683525	0.0345228	0.165329	0.0500498	0.484351	0.0399255	0.0467125	0.884972	0.0374527	0.044806
TCGA-XJ-A83F	0	1127	0	1127	0	1127	0.0149453	0.465761	0.854769	0.229785	0.0509621	0.0298617	0.12045	0.985901	0.271916	0.138661	0.794003	0.0233745	0.502375	0.0391854	0.89543	0.0474328	0.0543093	0.0722174	0.0242011	0.844386	0.0193169	0.333142	0.0613213	0.550746	0.0396799	0.0187247	0.936558	0.0400802	0.27475	0.396094	0.22006	0.904928	0.0640539	0.0635611	0.0257896	0.221931	0.059729	0.564607	0.0382776	0.0394787	0.905566	0.039876	0.0526408
TCGA-XJ-A83G	0	1461	0	1461	0	1461	0.0185608	0.285385	0.766818	0.0946801	0.0575826	0.0303586	0.209918	0.957002	0.210377	0.248118	0.836943	0.0205824	0.259854	0.0346696	0.811017	0.0387966	0.0593219	0.048846	0.0318255	0.85553	0.0190842	0.0850613	0.0876439	0.548757	0.0323098	0.0178138	0.912857	0.028887	0.0467715	0.19379	0.213027	0.868688	0.0490518	0.0683112	0.0243594	0.281593	0.397332	0.299793	0.0499427	0.03657	0.84689	0.0661697	0.0469675
TCGA-XJ-A83H	0	1280	0	1280	0	1280	0.0132312	0.484463	0.722924	0.117555	0.0741114	0.040157	0.264592	0.983715	0.257471	0.267234	0.813225	0.0499416	0.168803	0.0416947	0.484647	0.0314297	0.0927624	0.047547	0.0311273	0.783459	0.0151947	0.0827888	0.0646665	0.555949	0.15379	0.0204294	0.888997	0.0302395	0.0679719	0.509965	0.318684	0.833144	0.0402196	0.0683297	0.0356015	0.332671	0.238054	0.422602	0.066278	0.0437986	0.880308	0.0875952	0.0521575
TCGA-EJ-A6RA	0	353	0	353	0	353	0.0125718	0.243161	0.680948	0.195825	0.0739026	0.049637	0.263499	0.98291	0.370606	0.384457	0.835225	0.0308478	0.220086	0.0483866	0.508069	0.0540211	0.12518	0.0875434	0.0407873	0.65682	0.0150492	0.133577	0.0828878	0.700249	0.048715	0.0131431	0.887189	0.0323158	0.0786965	0.169006	0.496197	0.807834	0.0490755	0.0605688	0.0314797	0.455338	0.262314	0.309948	0.0439078	0.0587043	0.857541	0.0564846	0.118567
TCGA-EJ-A7NF	0	250	0	250	0	250	0.0154735	0.330131	0.750059	0.168569	0.0622087	0.0423496	0.29867	0.982965	0.3071	0.523358	0.891926	0.0299863	0.469471	0.063387	0.834768	0.02233	0.123071	0.105697	0.0423532	0.705937	0.0129063	0.180538	0.0783209	0.68135	0.0766209	0.0139338	0.919456	0.0399193	0.684881	0.190613	0.263097	0.942696	0.0245879	0.0774051	0.0295572	0.223623	0.23055	0.496184	0.0511908	0.0455695	0.875392	0.0869004	0.110057
TCGA-EJ-A7NN	0	197	0	197	1	197	0.0103944	0.213342	0.743937	0.155193	0.0705273	0.0409971	0.270354	0.983438	0.350314	0.141904	0.853802	0.0288292	0.0358472	0.054268	0.430136	0.0349969	0.0647721	0.219131	0.0326251	0.519649	0.0185006	0.0581865	0.097427	0.607023	0.121583	0.0155865	0.913254	0.035232	0.580251	0.139939	0.28016	0.901896	0.0571851	0.0720976	0.0286219	0.16326	0.0993031	0.444019	0.0430411	0.0498306	0.806702	0.0304296	0.158087
TCGA-HC-A76W	0	213	0	213	0	213	0.0117183	0.4704	0.719892	0.120513	0.0707214	0.0414739	0.176362	0.985789	0.298903	0.269119	0.890078	0.0319646	0.408156	0.0470575	0.740148	0.0657817	0.293477	0.0944454	0.0288581	0.645874	0.0130636	0.0583845	0.0870327	0.682781	0.10702	0.0129805	0.935356	0.0376721	0.540849	0.3759	0.449612	0.823852	0.0445662	0.079946	0.0399342	0.272789	0.188681	0.36824	0.0479714	0.0622576	0.897063	0.0539296	0.118421
TCGA-HC-A76X	0	150	0	150	0	150	0.0120692	0.37455	0.795205	0.155682	0.0604243	0.034924	0.15959	0.983992	0.315144	0.197887	0.856285	0.0247623	0.557231	0.0451245	0.905988	0.0329636	0.0665927	0.0569796	0.0398098	0.760924	0.0131176	0.0694227	0.108888	0.575893	0.0870037	0.0147553	0.922878	0.0385163	0.505638	0.189537	0.217889	0.910672	0.0689973	0.0689497	0.019178	0.154293	0.106202	0.437711	0.0460337	0.0373309	0.861353	0.057112	0.0433427
TCGA-KC-A7F5	0	91	0	91	0	91	0.0116513	0.879348	0.807868	0.21298	0.0698216	0.0671932	0.227444	0.981957	0.466972	0.0674576	0.762008	0.027749	0.791672	0.0606181	0.936031	0.0967715	0.0825923	0.0981607	0.0431288	0.750089	0.0125646	0.158543	0.0676388	0.578224	0.112247	0.0126306	0.918797	0.0410228	0.335744	0.15577	0.0379048	0.93955	0.0643779	0.0754545	0.0298006	0.173737	0.0447675	0.366033	0.0497389	0.0389391	0.866101	0.0298409	0.0554036
TCGA-KC-A7F6	0	263	0	263	0	263	0.0129013	0.434778	0.749415	0.123471	0.0571996	0.116363	0.16264	0.984285	0.27262	0.274212	0.894742	0.0247151	0.318806	0.0433237	0.767901	0.029746	0.0682236	0.0485083	0.0295693	0.815641	0.0122667	0.175587	0.101291	0.58127	0.0835057	0.0150586	0.91296	0.0445178	0.438251	0.216091	0.279898	0.845983	0.0488264	0.0725741	0.0292353	0.194414	0.0740768	0.465787	0.0374189	0.0461007	0.851351	0.0550153	0.0434818
TCGA-KC-A7FD	0	270	0	270	0	270	0.011409	0.710944	0.772022	0.19124	0.0639351	0.0570535	0.232633	0.984604	0.342551	0.266757	0.917926	0.0346201	0.709301	0.0714339	0.841009	0.0317611	0.066128	0.079253	0.0504166	0.741487	0.0151098	0.0965545	0.0911941	0.655853	0.167931	0.0129586	0.932578	0.0520281	0.701939	0.393251	0.179434	0.907578	0.0550618	0.0693663	0.0413166	0.185005	0.121615	0.669066	0.0497242	0.0359515	0.884397	0.110485	0.0948771
TCGA-KK-A7AQ	0	1610	0	1610	1	1217	0.0123316	0.458351	0.81022	0.109815	0.0668863	0.0640247	0.195045	0.981898	0.370161	0.186197	0.846118	0.0290937	0.537639	0.0550225	0.87277	0.033364	0.0651656	0.0602027	0.0322051	0.780711	0.0176821	0.0600484	0.0712275	0.616621	0.184694	0.0187354	0.900755	0.0475729	0.0630987	0.467007	0.287466	0.920961	0.0619306	0.0614049	0.0267862	0.195504	0.248597	0.373183	0.036616	0.0332801	0.862121	0.0620642	0.0536785
TCGA-KK-A7AY	0	1754	0	1754	1	1124	0.0129858	0.656721	0.83322	0.1675	0.0675515	0.14054	0.257516	0.983952	0.297336	0.177951	0.808736	0.0248757	0.675718	0.0557071	0.899479	0.0231438	0.0886277	0.114123	0.0345884	0.642359	0.014695	0.116307	0.0710084	0.661149	0.163171	0.0152705	0.924978	0.0413543	0.463357	0.201185	0.243508	0.933193	0.0777762	0.0864979	0.0319127	0.176137	0.259297	0.437368	0.047528	0.0494832	0.842981	0.0488689	0.0867082
TCGA-KK-A7B3	0	899	0	899	1	294	0.0128252	0.603915	0.789303	0.326247	0.0725038	0.028299	0.213	0.98511	0.433511	0.225492	0.84074	0.0349846	0.5673	0.0531276	0.73346	0.0292153	0.0658802	0.0747301	0.0398054	0.633681	0.0144633	0.0650788	0.0761983	0.69592	0.125988	0.0118553	0.903075	0.0339023	0.1446	0.208122	0.330717	0.897005	0.0693764	0.144516	0.0377442	0.209379	0.143802	0.510106	0.0547904	0.0577231	0.843271	0.0584578	0.0754819
TCGA-EJ-A6RC	0	873	0	873	0	873	0.0136919	0.413479	0.806075	0.137529	0.0818534	0.0472751	0.213898	0.982974	0.229645	0.513964	0.765275	0.040703	0.291296	0.0654443	0.8178	0.0424161	0.0950479	0.0695888	0.0633273	0.727974	0.0132628	0.0671549	0.0861714	0.712231	0.214391	0.0164803	0.925907	0.0772323	0.0951652	0.198677	0.462119	0.879614	0.0673266	0.0861055	0.0422187	0.378614	0.458831	0.587218	0.0629985	0.0869458	0.860784	0.0739918	0.0737243
TCGA-KK-A7AU	0	1775	0	1775	0	207	0.014668	0.540283	0.741792	0.0784858	0.0651309	0.0564278	0.171683	0.984578	0.14736	0.238148	0.830261	0.0288833	0.0574584	0.0563547	0.811415	0.0338559	0.0654048	0.0578206	0.0606163	0.737213	0.0155796	0.0653874	0.076607	0.618036	0.189194	0.0181295	0.936358	0.0329924	0.143252	0.180885	0.270611	0.932827	0.0387353	0.0754306	0.0312215	0.160839	0.0695159	0.734639	0.0605004	0.0651817	0.892509	0.0403351	0.0717363
TCGA-KK-A7AV	0	822	0	822	0	822	0.0159267	0.400776	0.758374	0.134143	0.0669322	0.0588878	0.300644	0.975722	0.19254	0.400359	0.821871	0.0229554	0.443835	0.0555946	0.752431	0.0242593	0.077717	0.0604805	0.0465849	0.81896	0.0131599	0.0722683	0.0878116	0.631128	0.124334	0.0190424	0.945781	0.043983	0.0846451	0.156654	0.452712	0.853072	0.0392207	0.0683476	0.0275248	0.695263	0.409359	0.454745	0.0479388	0.0701972	0.794601	0.0507329	0.0931007
TCGA-KK-A7AW	0	1054	0	1054	0	1054	0.0137977	0.573749	0.786927	0.263521	0.0794352	0.0349567	0.233176	0.985015	0.237185	0.611612	0.800603	0.0283809	0.610362	0.0512758	0.922769	0.0356752	0.0673303	0.0677506	0.0635551	0.753179	0.0178075	0.142765	0.0775052	0.675089	0.0459529	0.017673	0.931083	0.0429297	0.367575	0.380007	0.314794	0.911374	0.0478344	0.0912672	0.0312674	0.224795	0.593852	0.499247	0.0621284	0.0802401	0.869004	0.0647361	0.0888268
TCGA-KK-A7B0	0	1329	0	1329	0	606	0.0147276	0.162833	0.726427	0.216597	0.0614582	0.0628867	0.17372	0.985652	0.456425	0.382622	0.834362	0.0335166	0.169423	0.0478935	0.62707	0.0268985	0.106938	0.0342425	0.0279411	0.854365	0.0118369	0.0837589	0.0896908	0.535434	0.0659721	0.0168531	0.91892	0.0437315	0.0529182	0.372043	0.669186	0.716734	0.038635	0.0763984	0.0281563	0.380312	0.269741	0.554321	0.0548077	0.0567137	0.775796	0.0258376	0.0502876
TCGA-KK-A7B1	0	1063	0	1063	0	1063	0.0155363	0.576864	0.750035	0.269323	0.0724847	0.0556293	0.140553	0.982076	0.25985	0.290316	0.750246	0.0420594	0.475173	0.070193	0.808955	0.0459215	0.108973	0.0742737	0.0443412	0.714683	0.0169375	0.0553986	0.118488	0.680253	0.133058	0.0220166	0.911989	0.0409685	0.0772379	0.190874	0.654388	0.892311	0.11836	0.0957619	0.0348088	0.744835	0.207504	0.502539	0.0514019	0.072059	0.89777	0.0331306	0.103821
TCGA-KK-A7B4	0	987	0	987	0	637	0.0107304	0.643342	0.694756	0.101831	0.0606877	0.044857	0.23833	0.988046	0.188477	0.381673	0.774872	0.0359001	0.352228	0.0426292	0.692585	0.0348953	0.0595604	0.0845981	0.0478829	0.762186	0.0141923	0.0557342	0.0776634	0.588945	0.238831	0.017403	0.909714	0.0363856	0.308026	0.628395	0.399542	0.909027	0.0509977	0.0691754	0.0327765	0.235562	0.144267	0.369074	0.0618238	0.0648897	0.762066	0.051954	0.0822797
TCGA-FC-A6HD	0	789	0	789	0	789	0.0118591	0.454871	0.803149	0.168212	0.0538328	0.0281355	0.178634	0.985666	0.1089	0.206795	0.870273	0.0206473	0.753761	0.0406016	0.866659	0.0220276	0.0409511	0.0585617	0.0395967	0.791321	0.0129646	0.0472134	0.0852888	0.687668	0.150976	0.0157801	0.935892	0.0333393	0.315994	0.600739	0.211717	0.887189	0.0377997	0.0651646	0.0327973	0.565684	0.12774	0.44329	0.0283789	0.0701933	0.869595	0.0314882	0.0619865
TCGA-G9-6347	0	2089	0	2089	0	2089	0.0106572	0.189315	0.753886	0.0764187	0.0540547	0.0359378	0.239161	0.985625	0.268752	0.496064	0.856768	0.0252653	0.352947	0.0380961	0.756157	0.024368	0.0711246	0.0594571	0.0351982	0.781625	0.0114672	0.0487809	0.0752432	0.659314	0.0837065	0.0113651	0.881512	0.0430588	0.0587522	0.0962249	0.593197	0.755276	0.019218	0.0520303	0.0240674	0.556916	0.288987	0.453279	0.0370118	0.0771115	0.784685	0.0363812	0.0667196
TCGA-G9-6379	0	1778	0	1778	0	1778	0.0115246	0.395671	0.655545	0.174534	0.051463	0.0377103	0.202194	0.986151	0.169443	0.281099	0.790824	0.0281113	0.243091	0.0337272	0.653479	0.0296003	0.0659278	0.0945476	0.0422236	0.744104	0.0120125	0.0454159	0.0607764	0.677234	0.097666	0.0128764	0.916847	0.0409621	0.264428	0.254556	0.421002	0.829689	0.0435517	0.0756294	0.0281296	0.339497	0.197848	0.470773	0.0440557	0.0465617	0.809573	0.0536273	0.0812839
TCGA-HC-A6HX	0	38	0	38	0	38	0.0136026	0.154386	0.672085	0.0811328	0.055383	0.0497299	0.205113	0.985015	0.214984	0.288496	0.868039	0.0329741	0.0598087	0.0415003	0.490323	0.0358873	0.0937322	0.057318	0.0388939	0.76987	0.0113937	0.105999	0.076059	0.687909	0.213334	0.0127285	0.902658	0.0298191	0.0484199	0.255855	0.569956	0.716022	0.0256562	0.0636825	0.0300682	0.362697	0.161265	0.409907	0.0456082	0.0705555	0.803695	0.0383342	0.0679141
TCGA-HC-A6HY	0	134	0	134	0	134	0.010564	0.386419	0.694561	0.0814572	0.0594945	0.0240429	0.223624	0.988071	0.259181	0.444387	0.878511	0.0147697	0.510827	0.0330125	0.737784	0.0231153	0.0546818	0.0594216	0.0309949	0.804378	0.0128404	0.0298193	0.066449	0.639401	0.130765	0.0119645	0.92492	0.0348268	0.13053	0.191502	0.2622	0.862235	0.0255395	0.0651127	0.0302069	0.226102	0.0958938	0.427602	0.0550966	0.0478439	0.875237	0.0491024	0.0788855
TCGA-J4-A6M7	0	512	0	512	0	512	0.0149825	0.567718	0.769873	0.0694794	0.0618996	0.0320489	0.238646	0.985132	0.260191	0.436557	0.858579	0.0207174	0.713131	0.046452	0.911709	0.0364427	0.0462374	0.0532539	0.043455	0.757266	0.0113201	0.0498932	0.0683501	0.657332	0.100202	0.012492	0.937138	0.0321495	0.359072	0.235387	0.263134	0.926287	0.0194046	0.066053	0.0235949	0.176032	0.0889022	0.654578	0.0436531	0.0410143	0.890373	0.0374972	0.072759
TCGA-KK-A6E7	0	2760	0	2760	0	925	0.0118971	0.448553	0.576632	0.0995213	0.0594698	0.0251402	0.243975	0.986921	0.309561	0.447891	0.808279	0.0299027	0.177864	0.0289795	0.892804	0.025046	0.062833	0.0770409	0.0407315	0.80384	0.0118392	0.051582	0.0650668	0.740129	0.0990577	0.0153035	0.937081	0.03993	0.083186	0.086053	0.964579	0.884999	0.0420655	0.0735676	0.126135	0.96416	0.309501	0.335452	0.046805	0.0467487	0.883429	0.0693009	0.0566336
TCGA-KK-A6E8	0	1770	0	1770	0	1770	0.0112678	0.507797	0.578266	0.132687	0.0532595	0.0330679	0.158898	0.970452	0.234947	0.167312	0.797337	0.02233	0.118067	0.0379869	0.886617	0.0206241	0.050646	0.11986	0.0347401	0.795159	0.0124968	0.0434563	0.0526734	0.602323	0.0730125	0.0113175	0.947297	0.0401284	0.0509415	0.175831	0.214114	0.883931	0.0463234	0.0438538	0.0244777	0.207943	0.0917506	0.27292	0.035728	0.0465969	0.863135	0.0252669	0.0779862
TCGA-QU-A6IL	0	97	0	97	0	97	0.0150249	0.612059	0.782677	0.183073	0.0438876	0.0571202	0.187059	0.980919	0.279678	0.442743	0.801291	0.0223743	0.200594	0.0384982	0.895141	0.0286864	0.0505699	0.137262	0.0424035	0.868127	0.0159758	0.0275277	0.0483838	0.669009	0.0779703	0.0157175	0.923276	0.0302006	0.0477584	0.142365	0.208489	0.870842	0.0304838	0.0463866	0.0187997	0.206584	0.216806	0.224688	0.0320624	0.0473962	0.896778	0.0324657	0.101606
TCGA-QU-A6IM	0	1247	0	1247	0	1247	0.0115058	0.272127	0.77165	0.173321	0.0422838	0.0277608	0.19239	0.990276	0.231382	0.237044	0.824049	0.0209849	0.239686	0.0419134	0.660271	0.021535	0.056692	0.115733	0.0283155	0.792809	0.011655	0.0473911	0.0551872	0.675431	0.0682772	0.0120571	0.941926	0.022504	0.0543764	0.123071	0.525792	0.876864	0.0308059	0.0453508	0.0257235	0.261227	0.25318	0.362302	0.035296	0.0582498	0.860744	0.0381448	0.0795493
TCGA-QU-A6IN	0	4264	0	4264	0	4264	0.0122084	0.630088	0.750679	0.105906	0.0569185	0.0272304	0.213421	0.98572	0.201824	0.101953	0.837201	0.0254539	0.392467	0.0295328	0.751211	0.0219054	0.0479661	0.0903512	0.0539303	0.749803	0.0127013	0.0736914	0.0583596	0.619602	0.195893	0.0118053	0.93894	0.0230102	0.219028	0.495591	0.181227	0.885883	0.0574101	0.0818822	0.026356	0.152347	0.0530991	0.320576	0.080343	0.0506402	0.85048	0.0305317	0.104894
TCGA-QU-A6IO	0	3716	0	3716	0	3716	0.0132471	0.322498	0.761159	0.136634	0.0575962	0.0830083	0.208076	0.971515	0.177432	0.190904	0.872915	0.0234998	0.599312	0.0424588	0.760811	0.0298033	0.0537339	0.0726249	0.0395086	0.829502	0.0119819	0.057987	0.0558609	0.636768	0.202448	0.0108932	0.922549	0.0305074	0.0712484	0.156161	0.385725	0.876131	0.0442991	0.0543093	0.0285214	0.551506	0.397466	0.264438	0.0520822	0.0597147	0.844885	0.0469166	0.0668005
TCGA-QU-A6IP	0	2620	0	2620	0	2620	0.0119399	0.378859	0.767324	0.0924983	0.0608418	0.0279685	0.173898	0.987665	0.174827	0.267473	0.859837	0.0183699	0.510343	0.0327292	0.705424	0.0264163	0.0720444	0.0580254	0.0321317	0.839705	0.0108838	0.0721765	0.065266	0.670614	0.127331	0.0112749	0.870433	0.0275235	0.15587	0.151603	0.490063	0.836475	0.0392564	0.059957	0.0299076	0.319283	0.19195	0.381652	0.0388632	0.06894	0.85627	0.0504189	0.0582652
TCGA-EJ-A65J	0	451	0	451	0	451	0.0133913	0.652354	0.811189	0.139982	0.0619575	0.024485	0.101722	0.96711	0.173634	0.207471	0.92383	0.026508	0.586297	0.032522	0.927055	0.0267022	0.0437614	0.0429086	0.0323561	0.911804	0.0159741	0.0545876	0.0569679	0.588931	0.0541355	0.0123837	0.895898	0.0379104	0.0352588	0.568448	0.261618	0.904341	0.0378082	0.0578443	0.023936	0.403803	0.11857	0.429395	0.0546256	0.035214	0.907526	0.0303579	0.0441921
TCGA-G9-6354	0	2066	0	2066	0	2066	0.0119903	0.609584	0.766051	0.0652305	0.0536102	0.0249662	0.174052	0.986455	0.1897	0.246033	0.915927	0.026653	0.211228	0.0285077	0.703971	0.0185571	0.0844106	0.0399773	0.0297966	0.896678	0.0123794	0.0500569	0.0662991	0.60369	0.141059	0.0131839	0.916812	0.0272364	0.389897	0.359336	0.361408	0.885828	0.0334234	0.0631508	0.0326507	0.328378	0.179822	0.489829	0.0412258	0.0353626	0.865493	0.0297253	0.0382688
TCGA-J4-A67T	0	183	0	183	0	183	0.0128839	0.455158	0.694906	0.105991	0.041841	0.0271831	0.155924	0.989541	0.185643	0.475925	0.928586	0.0197793	0.374081	0.0298809	0.617252	0.0271359	0.153111	0.0446608	0.0215186	0.895294	0.0127901	0.0439781	0.0486132	0.595163	0.0592822	0.0132315	0.929086	0.0359027	0.130362	0.217955	0.515597	0.873046	0.0389727	0.0449024	0.0189675	0.396319	0.234642	0.476134	0.0399865	0.035517	0.861317	0.0168796	0.044021
TCGA-J4-A6G1	0	769	0	769	0	769	0.0151512	0.175471	0.619411	0.10252	0.0498064	0.0259066	0.163976	0.989258	0.166453	0.444849	0.912917	0.0214239	0.18306	0.0389844	0.591644	0.0209388	0.0715309	0.0378935	0.0326536	0.842707	0.0120226	0.0516627	0.0603931	0.625204	0.155598	0.0157318	0.888006	0.0390776	0.0502258	0.239526	0.769685	0.757044	0.0274548	0.0502347	0.0250769	0.567948	0.389011	0.556814	0.0480949	0.0802816	0.584527	0.0288848	0.0538515
TCGA-J4-A6G3	0	849	0	849	0	618	0.0133182	0.380108	0.651759	0.0943784	0.0532221	0.0344242	0.184785	0.988278	0.148459	0.34495	0.911566	0.0254194	0.320899	0.03502	0.568487	0.0302027	0.0858071	0.0376898	0.0417554	0.831868	0.0127982	0.0771074	0.060826	0.630673	0.131912	0.0132004	0.897583	0.0371454	0.190292	0.320003	0.694373	0.797871	0.0320272	0.0584526	0.0237965	0.526705	0.303709	0.532664	0.0384192	0.0506418	0.791306	0.0220134	0.0518812
TCGA-KK-A6E0	0	1483	0	1483	1	941	0.012854	0.746572	0.657847	0.156308	0.0635982	0.0298998	0.196954	0.988337	0.110764	0.307965	0.885091	0.024676	0.40821	0.0357359	0.786329	0.0279909	0.0846922	0.0624013	0.03825	0.891887	0.0177601	0.0361399	0.0562654	0.638323	0.26131	0.0164774	0.916751	0.0359007	0.145169	0.141681	0.477359	0.859615	0.0429038	0.0559043	0.0199974	0.325261	0.433377	0.437742	0.042357	0.0491431	0.86293	0.0264729	0.0683511
TCGA-KK-A6E1	0	2198	0	2198	0	2198	0.0149509	0.208801	0.74715	0.0790301	0.0563899	0.0248313	0.136975	0.980151	0.217554	0.202832	0.904976	0.0210747	0.0252336	0.0398623	0.694886	0.0196816	0.056283	0.0500223	0.0349365	0.898406	0.0133064	0.0425073	0.0620506	0.552569	0.154953	0.0148132	0.746055	0.0255464	0.123089	0.392494	0.316267	0.877256	0.044709	0.0583791	0.0232246	0.226637	0.12098	0.408392	0.0637137	0.0419853	0.84456	0.022883	0.0360562
TCGA-KK-A6E2	0	5024	0	5024	0	5024	0.0144771	0.825	0.718338	0.107843	0.0566932	0.0209327	0.273937	0.988383	0.190811	0.673179	0.889825	0.0188637	0.27837	0.0301271	0.866522	0.021714	0.0439521	0.0689403	0.0267033	0.865429	0.0120609	0.0394989	0.0642933	0.588732	0.226214	0.0137891	0.952306	0.0253833	0.427752	0.506057	0.277565	0.929284	0.0449848	0.059194	0.0182833	0.159188	0.197196	0.739439	0.0429873	0.0326523	0.814217	0.0231395	0.0486438
TCGA-KK-A6E5	0	2073	0	2073	0	2073	0.013427	0.384157	0.762018	0.0805538	0.0567068	0.0217578	0.205261	0.978778	0.131918	0.270109	0.916011	0.0161656	0.209433	0.0320272	0.723998	0.0230777	0.0595778	0.0424688	0.0279731	0.87685	0.0129247	0.0462083	0.0646931	0.578718	0.2198	0.0140492	0.922059	0.037961	0.0511884	0.326364	0.353238	0.897585	0.0313874	0.060013	0.0245921	0.396925	0.246752	0.433099	0.0468024	0.0408588	0.885468	0.0188765	0.0393732
TCGA-KK-A6E6	0	3447	0	3447	0	3447	0.0126048	0.642203	0.712848	0.175962	0.0608573	0.0206592	0.159099	0.986855	0.134453	0.282692	0.887799	0.0226175	0.0801463	0.0317599	0.777291	0.0183397	0.0671705	0.0515945	0.0287993	0.863664	0.0123703	0.0287923	0.0616674	0.611286	0.047044	0.0121704	0.902027	0.0305099	0.330999	0.505902	0.510461	0.869754	0.0416087	0.0634854	0.0229964	0.308006	0.237407	0.575342	0.0385297	0.0383217	0.842659	0.030772	0.0471732
TCGA-EJ-A65D	0	393	0	393	0	393	0.0131846	0.671442	0.70567	0.0766269	0.0610964	0.022395	0.212614	0.989273	0.176515	0.376275	0.904768	0.0192292	0.182122	0.0248724	0.884614	0.0228366	0.0406472	0.0464052	0.030231	0.804412	0.0126442	0.0478503	0.0585319	0.610169	0.127837	0.0131134	0.940952	0.0268862	0.236456	0.425031	0.114646	0.929462	0.030455	0.0544709	0.027442	0.0844934	0.0256999	0.499829	0.0378782	0.0287191	0.893724	0.02153	0.0496229
TCGA-H9-A6BY	0	112	0	112	0	112	0.0131418	0.54525	0.712105	0.108167	0.0452018	0.0217979	0.115942	0.98885	0.273661	0.293324	0.900912	0.018502	0.625161	0.0280333	0.788637	0.0217681	0.0633455	0.0403278	0.0288052	0.854647	0.0111867	0.0446738	0.0534489	0.625875	0.113769	0.0121529	0.89177	0.0436421	0.624942	0.432698	0.263908	0.854772	0.0297742	0.0543626	0.0235636	0.210084	0.0951262	0.570018	0.0334691	0.0327853	0.894899	0.0232793	0.0517552
TCGA-HC-A6AL	0	67	0	67	0	67	0.01213	0.601208	0.743193	0.0778953	0.0618934	0.0242684	0.135047	0.973912	0.260982	0.226316	0.899106	0.0237648	0.64681	0.0247664	0.742187	0.0263009	0.0670779	0.0481094	0.0387208	0.813406	0.0122468	0.034986	0.0655511	0.524903	0.197743	0.0119187	0.936238	0.0214546	0.315041	0.291928	0.408319	0.835922	0.0310944	0.0632254	0.0236425	0.290612	0.194214	0.424008	0.0381348	0.0554024	0.832365	0.0297449	0.0441491
TCGA-HC-A6AN	0	49	0	49	0	49	0.0127393	0.478871	0.777378	0.270265	0.0493407	0.0181781	0.139446	0.989119	0.171187	0.507668	0.904083	0.01879	0.0768352	0.0235651	0.78348	0.0181502	0.0563851	0.0433855	0.0285189	0.86824	0.0113704	0.0378227	0.0577864	0.635641	0.103843	0.0124805	0.936843	0.0302748	0.596105	0.210713	0.389163	0.809279	0.0349412	0.0559479	0.0227553	0.567328	0.446739	0.719635	0.0384295	0.0527375	0.838524	0.0227963	0.0388773
TCGA-HC-A6AO	0	530	0	530	0	530	0.0104578	0.526268	0.601638	0.0903872	0.0620986	0.0162567	0.201628	0.982932	0.220032	0.220438	0.888287	0.0283327	0.408968	0.0295349	0.857595	0.0257332	0.0390986	0.0565151	0.0290886	0.863227	0.011774	0.0356089	0.0403316	0.585415	0.115923	0.0120438	0.936976	0.0322834	0.1827	0.222079	0.269059	0.878063	0.0359424	0.0595769	0.0227089	0.316178	0.235559	0.351072	0.0442024	0.0374984	0.834727	0.0175577	0.0455812
TCGA-HC-A6AP	0	71	0	71	0	71	0.0143723	0.411233	0.682628	0.136953	0.0474529	0.0244659	0.147256	0.987449	0.259008	0.282558	0.866854	0.0236568	0.290132	0.0313835	0.670087	0.0337211	0.10349	0.0509979	0.0223555	0.827544	0.011696	0.0290212	0.0604464	0.576293	0.190244	0.0130154	0.921701	0.0406958	0.0874453	0.264494	0.547529	0.752034	0.0379998	0.0584254	0.034065	0.406665	0.254543	0.396179	0.0348206	0.0618574	0.827153	0.0211675	0.0443237
TCGA-HC-A6AQ	0	106	0	106	0	106	0.0131315	0.477011	0.721061	0.114724	0.0617926	0.0287561	0.154582	0.989128	0.246614	0.31906	0.93091	0.0227643	0.467398	0.0343822	0.6403	0.0308684	0.0723965	0.0386786	0.034549	0.901895	0.012965	0.0951083	0.0539708	0.603566	0.152046	0.0127197	0.910239	0.0429447	0.084243	0.428227	0.507173	0.834867	0.0379525	0.0566811	0.0263794	0.426581	0.228678	0.508517	0.0365261	0.044552	0.894928	0.0168261	0.0513951
TCGA-HC-A6AS	0	44	0	44	0	44	0.0115615	0.309235	0.668479	0.0474659	0.0550295	0.0245283	0.122303	0.989341	0.213296	0.419887	0.91792	0.0219042	0.470469	0.0238494	0.657645	0.0227476	0.0714466	0.0416766	0.0302837	0.848999	0.0125714	0.0340717	0.0558572	0.581356	0.118439	0.0138426	0.891575	0.0270435	0.124154	0.26556	0.569896	0.81612	0.0271276	0.0576113	0.0316992	0.424635	0.283359	0.476132	0.18734	0.0367912	0.845759	0.0188351	0.0417125
TCGA-J4-A67L	0	770	0	770	0	770	0.0128933	0.301284	0.684942	0.108763	0.0511953	0.0217304	0.221535	0.986927	0.21444	0.336212	0.902607	0.019173	0.480506	0.0351316	0.664783	0.0265802	0.0872788	0.0297264	0.0259363	0.879617	0.0113603	0.0349057	0.0645646	0.61858	0.0632132	0.0103101	0.906346	0.031873	0.506118	0.131334	0.495654	0.845768	0.0302691	0.0621247	0.0219337	0.565944	0.243497	0.331802	0.0365925	0.0373813	0.811594	0.0272232	0.0457626
TCGA-J4-A67M	0	941	0	941	0	941	0.0115238	0.372422	0.700359	0.0826522	0.0524171	0.0345043	0.116139	0.987714	0.19859	0.347282	0.91426	0.0212702	0.43832	0.0277993	0.65511	0.0293157	0.0763429	0.0511922	0.0331992	0.867717	0.0123885	0.0376525	0.0681937	0.603469	0.142711	0.011942	0.910173	0.0267823	0.0649544	0.447475	0.517796	0.805706	0.0280988	0.0550824	0.0364038	0.480259	0.192344	0.482737	0.0496846	0.0579364	0.780304	0.0226505	0.0473866
TCGA-J4-A67N	0	937	0	937	0	442	0.0142804	0.544889	0.71629	0.135009	0.0601709	0.0309448	0.141716	0.987501	0.158445	0.264203	0.912005	0.0227571	0.642458	0.0246287	0.733912	0.0204055	0.0677218	0.0365986	0.0262671	0.8246	0.0131662	0.0317869	0.0527307	0.602122	0.145974	0.0144915	0.911201	0.0238675	0.18527	0.238893	0.333839	0.858797	0.0301169	0.0596543	0.0425688	0.284771	0.204636	0.525534	0.0410608	0.049591	0.880897	0.0276057	0.0506908
TCGA-J4-A67O	0	839	0	839	0	839	0.0125191	0.318198	0.617172	0.105984	0.0585414	0.0210863	0.163764	0.988281	0.232223	0.39983	0.924946	0.0200558	0.383334	0.0319821	0.665438	0.0163008	0.0981955	0.0351183	0.0208425	0.865525	0.0122637	0.0292179	0.0627617	0.63149	0.25758	0.012532	0.929144	0.0259973	0.186076	0.141247	0.699369	0.699921	0.0252683	0.0703022	0.0283884	0.477119	0.307507	0.478876	0.0435595	0.0532064	0.845921	0.0198224	0.0370756
TCGA-J4-A67S	0	833	0	833	1	708	0.0124651	0.46697	0.727812	0.187652	0.0597051	0.0243294	0.153287	0.989487	0.239954	0.368556	0.916533	0.0290678	0.502971	0.032849	0.656847	0.0248348	0.0762838	0.0425954	0.0326379	0.883704	0.0121878	0.0553557	0.0693606	0.585561	0.0537723	0.0157121	0.926561	0.0261295	0.386836	0.137928	0.578801	0.86244	0.028682	0.0651756	0.0265283	0.570632	0.239089	0.453546	0.03864	0.0442926	0.842195	0.0287713	0.043124
TCGA-KK-A6E4	1	3502	0	3502	0	3502	0.014828	0.473409	0.746361	0.233308	0.0490041	0.0214125	0.143494	0.986602	0.223165	0.458967	0.870526	0.0237043	0.456005	0.0317243	0.868451	0.0186364	0.0511087	0.0672123	0.0305365	0.885585	0.0130908	0.0341181	0.0554536	0.582967	0.159461	0.0131752	0.937847	0.0319408	0.747599	0.350556	0.289021	0.895959	0.0390889	0.0576919	0.022937	0.207183	0.115566	0.783544	0.0323463	0.0476565	0.822763	0.0267763	0.040124
TCGA-EJ-A65E	0	417	0	417	0	417	0.0125206	0.530445	0.792269	0.467167	0.0466249	0.0248058	0.193275	0.984353	0.383164	0.237064	0.848026	0.0235956	0.555869	0.0352845	0.729393	0.0353702	0.0638754	0.0459589	0.0416339	0.864689	0.0130085	0.0438184	0.0515601	0.546095	0.0840625	0.0161837	0.773616	0.0306841	0.663044	0.356546	0.355939	0.920635	0.0323093	0.0591783	0.0262219	0.249722	0.111504	0.476083	0.0391323	0.0548135	0.861638	0.02287	0.0383895
TCGA-EJ-A65M	0	230	0	230	0	230	0.0148142	0.390532	0.80061	0.110682	0.0657035	0.0324437	0.186314	0.985764	0.235392	0.333076	0.852225	0.0279932	0.354363	0.0408682	0.776213	0.0321246	0.0758078	0.0538466	0.0444434	0.843139	0.0125373	0.0480773	0.0807795	0.551274	0.036954	0.0167698	0.938879	0.0284705	0.0729811	0.209851	0.424513	0.903366	0.0638355	0.0805196	0.033912	0.295501	0.397183	0.592815	0.0665493	0.0697171	0.869247	0.0302392	0.0455649
TCGA-FC-7961	0	469	0	469	0	469	0.014525	0.499056	0.703643	0.115473	0.0608126	0.0324106	0.16756	0.985712	0.361389	0.275076	0.84582	0.0263194	0.0629577	0.0354276	0.742233	0.0270862	0.0885369	0.0685093	0.0300052	0.747205	0.0133438	0.0501278	0.0596453	0.557725	0.100153	0.0160248	0.770855	0.0360616	0.0636704	0.376862	0.435951	0.873832	0.0438909	0.0682324	0.0445684	0.30905	0.316276	0.466894	0.0467925	0.0494728	0.879048	0.0237738	0.0485179
TCGA-FC-A5OB	0	680	0	680	0	680	0.0166527	0.812226	0.809704	0.277904	0.0642872	0.0301082	0.121425	0.986965	0.30736	0.352549	0.843445	0.0233997	0.480287	0.0303151	0.911742	0.0364143	0.0555334	0.0744675	0.0494078	0.843229	0.0165431	0.0562759	0.0669437	0.51062	0.105056	0.0190408	0.947368	0.0330493	0.248592	0.28208	0.268371	0.871753	0.0315018	0.0725206	0.0260904	0.254184	0.521984	0.441246	0.0501648	0.0435187	0.921584	0.0260307	0.0417768
TCGA-HC-8213	0	589	0	589	0	589	0.0138169	0.468971	0.804889	0.125903	0.0572545	0.0323637	0.250494	0.985565	0.354988	0.416635	0.894235	0.0284327	0.454977	0.0351075	0.868992	0.030962	0.0549324	0.0536335	0.0401433	0.890545	0.0119364	0.0404473	0.0660491	0.540597	0.120903	0.0185737	0.948975	0.0386694	0.301749	0.269525	0.214712	0.90322	0.0709289	0.068233	0.0287089	0.125449	0.115578	0.515161	0.0410557	0.0725824	0.891116	0.0214759	0.0423556
TCGA-HC-8216	0	682	0	682	0	682	0.0137213	0.47377	0.69655	0.0763708	0.0616019	0.0258713	0.0958821	0.984877	0.318416	0.335997	0.87337	0.023585	0.289062	0.0325408	0.667309	0.0275702	0.0708502	0.0439456	0.0369924	0.873213	0.0136991	0.0588493	0.0605353	0.522624	0.179723	0.0167904	0.925195	0.0372969	0.337962	0.293312	0.322409	0.843451	0.037529	0.0687998	0.0305661	0.305675	0.121808	0.502892	0.0390638	0.0605957	0.858091	0.0303391	0.0478905
TCGA-HC-A631	0	54	0	54	0	54	0.0150588	0.75714	0.861022	0.104289	0.0558974	0.0276869	0.140704	0.985855	0.389638	0.37593	0.857921	0.023843	0.796266	0.0327776	0.840846	0.0254497	0.045115	0.0385661	0.0333203	0.749309	0.0137734	0.0397747	0.0495225	0.514614	0.110343	0.0149882	0.941967	0.0304166	0.874638	0.498385	0.144889	0.868394	0.0329411	0.0626991	0.0273322	0.106468	0.0763571	0.755149	0.038584	0.0413337	0.905717	0.0245475	0.0421903
TCGA-HC-A632	0	61	0	61	0	61	0.0129509	0.510258	0.562957	0.0985629	0.0556913	0.0235319	0.194135	0.986	0.424266	0.283558	0.813379	0.0231382	0.022596	0.0332479	0.86885	0.0261067	0.0518369	0.0480025	0.0364948	0.794528	0.0132092	0.0592698	0.0628354	0.490608	0.0763612	0.0174334	0.931491	0.0334936	0.0506755	0.50069	0.321957	0.937403	0.0394296	0.0727778	0.02747	0.208173	0.191476	0.537227	0.0444529	0.0585857	0.770934	0.0178144	0.0437824
TCGA-J4-8200	0	1218	0	1218	0	1218	0.0159911	0.264665	0.758061	0.143353	0.064607	0.0277121	0.221832	0.985771	0.264593	0.321509	0.87614	0.0273304	0.484279	0.0387226	0.787325	0.0274412	0.0693071	0.0432574	0.0335695	0.806657	0.0147447	0.059275	0.0773623	0.542612	0.0952518	0.0201532	0.924292	0.0460002	0.0703306	0.35554	0.41348	0.776108	0.0441457	0.0697719	0.0291338	0.32243	0.220542	0.551569	0.0562955	0.0535676	0.871026	0.0345986	0.0439831
TCGA-J9-A52D	0	212	0	212	0	212	0.0157457	0.882889	0.915936	0.567396	0.0690466	0.0329817	0.25155	0.983662	0.300612	0.132395	0.825249	0.0252835	0.743244	0.0303103	0.951948	0.0418581	0.0557731	0.0973465	0.0516556	0.85291	0.0144774	0.0510496	0.0771083	0.548949	0.207912	0.0159984	0.930973	0.0471362	0.393982	0.455072	0.269516	0.958486	0.0837155	0.0837794	0.0431766	0.375209	0.0807718	0.874999	0.0430805	0.0870236	0.926846	0.0318037	0.0527354
TCGA-KK-A59V	0	3440	0	3440	0	3440	0.0142942	0.611237	0.716041	0.188462	0.0506176	0.0292546	0.177279	0.98701	0.32159	0.399884	0.889955	0.0238977	0.159459	0.028014	0.83081	0.0271638	0.0460221	0.0462102	0.0304734	0.865915	0.0136214	0.0584408	0.0490806	0.572726	0.0908261	0.0146316	0.935846	0.0327714	0.544074	0.389464	0.443746	0.929261	0.0305158	0.0563841	0.034105	0.44346	0.244639	0.757301	0.040903	0.087481	0.576785	0.0226044	0.0463588
TCGA-KK-A59X	0	2535	0	2535	0	2233	0.0153416	0.783145	0.785925	0.299234	0.0719093	0.0459628	0.26011	0.981141	0.418511	0.213112	0.786134	0.022116	0.403474	0.0372648	0.939633	0.0331886	0.0614338	0.0870272	0.0426166	0.814558	0.0159145	0.0495904	0.0726206	0.546883	0.12085	0.018359	0.936339	0.0440349	0.351183	0.124204	0.86415	0.923427	0.0787092	0.0760508	0.0279395	0.182625	0.507243	0.675073	0.0542465	0.0569453	0.861376	0.0386354	0.0705295
TCGA-KK-A5A1	1	2469	0	2469	0	203	0.014507	0.770518	0.738249	0.0600224	0.0759038	0.0301317	0.221081	0.984961	0.45046	0.166681	0.84853	0.0276258	0.023188	0.052066	0.895504	0.0463001	0.0546599	0.0624473	0.0461707	0.727026	0.0206333	0.0689181	0.0782332	0.521065	0.0373683	0.0318435	0.919549	0.062154	0.468381	0.46181	0.14675	0.945334	0.0536075	0.0801818	0.0337755	0.130068	0.0681741	0.314314	0.0410895	0.0605828	0.905485	0.0368482	0.0413198
TCGA-HC-A4ZV	0	23	0	23	0	23	0.0103259	0.677248	0.780427	0.212807	0.0726424	0.0297018	0.118647	0.98854	0.270212	0.421281	0.829222	0.0208832	0.0292254	0.0284365	0.866624	0.0237063	0.0610881	0.0632978	0.0447757	0.790631	0.0101977	0.0734987	0.0765508	0.525311	0.0653151	0.0123889	0.938233	0.0300654	0.0505857	0.257478	0.33801	0.924597	0.0317375	0.0674998	0.02093	0.20427	0.15041	0.498716	0.0558573	0.052323	0.84361	0.0327743	0.0502095
TCGA-J9-A52B	0	422	0	422	1	57	0.0124771	0.627145	0.710279	0.121767	0.0688655	0.0318184	0.150883	0.988744	0.328645	0.239767	0.895428	0.0254487	0.393801	0.0334143	0.812905	0.0238799	0.0777065	0.0387383	0.0396668	0.828114	0.0125798	0.0565786	0.0888741	0.589339	0.151279	0.0151542	0.942197	0.0351394	0.293387	0.242757	0.240857	0.897426	0.0219152	0.0685451	0.0332706	0.228852	0.129715	0.418713	0.0372937	0.0386243	0.860471	0.0299576	0.041543
TCGA-J9-A52C	0	178	0	178	0	178	0.0125884	0.447355	0.67026	0.121866	0.056923	0.0231272	0.150176	0.985813	0.334145	0.395374	0.89714	0.0227849	0.361274	0.0368698	0.681322	0.0312113	0.0997475	0.0365547	0.0425411	0.865979	0.0106071	0.0594267	0.0647869	0.556619	0.0640596	0.0117122	0.942545	0.0372701	0.0602707	0.155464	0.507156	0.836841	0.0279285	0.0711963	0.0243655	0.379717	0.320636	0.570804	0.0395449	0.0417933	0.887419	0.0341193	0.0467088
TCGA-J9-A52E	0	323	0	323	0	323	0.0106716	0.530982	0.760587	0.218976	0.0662548	0.0218467	0.0991352	0.988491	0.259281	0.258157	0.8862	0.0242504	0.0231496	0.0431806	0.821846	0.0232664	0.0828829	0.05888	0.0310437	0.793043	0.0130743	0.0629662	0.111088	0.597748	0.0893728	0.0138793	0.936311	0.0366122	0.183627	0.147829	0.426237	0.915613	0.0370671	0.0904137	0.0245634	0.347913	0.213358	0.354331	0.0502149	0.0366099	0.852827	0.02645	0.0479088
TCGA-KK-A59Y	0	1968	0	1968	0	1968	0.0103469	0.398888	0.777002	0.0889961	0.0836129	0.0323007	0.180911	0.98745	0.23051	0.294935	0.863707	0.036504	0.670483	0.0384637	0.783239	0.0247909	0.0635679	0.0599844	0.0437445	0.889685	0.0121993	0.0515233	0.0801587	0.540558	0.173389	0.013765	0.951578	0.0378686	0.577778	0.258309	0.283326	0.921084	0.0408462	0.0666735	0.0239017	0.215686	0.0637074	0.555145	0.0415663	0.0460098	0.846652	0.0415545	0.0420401
TCGA-FC-A4JI	0	877	0	877	0	877	0.0134255	0.559211	0.669028	0.365666	0.0561142	0.0349111	0.101637	0.989674	0.105456	0.301568	0.921139	0.0265415	0.226555	0.0353255	0.870437	0.0199718	0.0411294	0.0357813	0.0468795	0.675147	0.0141092	0.0719448	0.0678013	0.594568	0.145153	0.0127978	0.829104	0.0311926	0.0678834	0.497395	0.834138	0.881862	0.0192285	0.0491459	0.0292512	0.206169	0.189646	0.38932	0.0401585	0.0490344	0.727942	0.0540944	0.0475529
TCGA-HC-A48F	0	680	0	680	0	680	0.0112283	0.851412	0.86021	0.119819	0.0539613	0.0682492	0.155907	0.987189	0.152012	0.0861702	0.869372	0.021425	0.0193929	0.0320049	0.891996	0.0182062	0.0588659	0.059567	0.0367667	0.816858	0.0128283	0.0693918	0.0688747	0.575989	0.1005	0.0142674	0.9326	0.0312988	0.686244	0.154019	0.164629	0.939623	0.0227909	0.05399	0.0262216	0.114873	0.0409206	0.645407	0.0283649	0.0489608	0.872785	0.0643536	0.0401264
TCGA-EJ-8469	0	2324	0	2324	0	1925	0.0147751	0.663215	0.605881	0.0863203	0.081183	0.0270217	0.143406	0.984838	0.260557	0.329785	0.905912	0.0188674	0.494988	0.035228	0.854128	0.0297859	0.0565085	0.0548576	0.0535139	0.80401	0.0141198	0.0608368	0.0695007	0.538444	0.220771	0.0197371	0.937198	0.0352454	0.299011	0.381812	0.292672	0.893554	0.044989	0.0746804	0.0309182	0.259645	0.0918153	0.398853	0.0602908	0.0739261	0.83786	0.0271877	0.0394678
TCGA-EJ-8470	0	1159	0	1159	0	1159	0.018033	0.415651	0.732319	0.190868	0.0696788	0.0330315	0.179604	0.985807	0.255766	0.417278	0.939913	0.0280838	0.245932	0.0338917	0.70061	0.0420017	0.0741629	0.0438471	0.0608284	0.903699	0.0146122	0.0747838	0.0740147	0.553856	0.194701	0.0229071	0.917188	0.0422961	0.30175	0.154897	0.487694	0.885729	0.0432801	0.0635867	0.0322206	0.60221	0.323723	0.441507	0.063935	0.0929776	0.797599	0.0243397	0.0386796
TCGA-EJ-8472	0	756	0	756	0	196	0.0188635	0.606734	0.779231	0.113329	0.0672429	0.0349437	0.205629	0.985762	0.238207	0.366171	0.935778	0.0295807	0.582539	0.0416407	0.664624	0.034891	0.0594453	0.0511858	0.0538107	0.889543	0.019595	0.0604928	0.0843996	0.50678	0.162344	0.0287643	0.932982	0.0524889	0.529389	0.456752	0.258484	0.8731	0.0358261	0.0742737	0.0394152	0.332742	0.335469	0.365022	0.063165	0.102376	0.863718	0.0312647	0.0456596
TCGA-EJ-8474	0	766	0	766	0	766	0.0182118	0.670657	0.773414	0.0517476	0.0893194	0.0273553	0.106352	0.985553	0.257992	0.402497	0.941191	0.0362687	0.680908	0.0370439	0.842832	0.0378876	0.0795378	0.0434701	0.0463548	0.878932	0.0158765	0.0744045	0.0915093	0.524733	0.0894976	0.0204301	0.937131	0.059583	0.527169	0.354626	0.338415	0.883922	0.0339472	0.0768542	0.0314266	0.250374	0.12561	0.593523	0.0659727	0.0767496	0.86156	0.0271461	0.0402259
TCGA-EJ-7797	0	983	0	983	0	983	0.0154112	0.255277	0.625481	0.150789	0.0701521	0.0309235	0.135787	0.985229	0.264196	0.224931	0.914179	0.0266255	0.290896	0.0361194	0.591475	0.0343273	0.0859153	0.0434651	0.051065	0.831866	0.0149636	0.0514789	0.0968144	0.572451	0.0821145	0.0166422	0.916157	0.042907	0.274668	0.257194	0.481825	0.823288	0.0183076	0.0885646	0.0429709	0.351362	0.184786	0.382808	0.0571836	0.0684983	0.847056	0.0315594	0.0516392
TCGA-G9-7510	0	1185	0	1185	0	1185	0.0130874	0.374123	0.697943	0.2606	0.0740364	0.0297923	0.173537	0.97844	0.246212	0.290768	0.895701	0.0210425	0.310208	0.037046	0.756212	0.0348708	0.084348	0.0594298	0.0546542	0.845597	0.0160627	0.059678	0.0694075	0.510793	0.156746	0.0178175	0.923568	0.0464894	0.0587868	0.232121	0.480421	0.811537	0.0273397	0.0812446	0.0342577	0.367938	0.386994	0.34858	0.0543053	0.0683607	0.89434	0.0320105	0.0423489
TCGA-G9-7519	0	849	0	849	0	849	0.0147993	0.390878	0.711749	0.130675	0.065966	0.0393203	0.154428	0.986283	0.282281	0.283654	0.893553	0.0332163	0.375785	0.0384513	0.890635	0.04056	0.0810165	0.0523398	0.0492781	0.844697	0.0143167	0.0870592	0.0775384	0.558811	0.0379639	0.0174911	0.939829	0.0450798	0.113459	0.157519	0.418664	0.758462	0.0234953	0.0746906	0.0322803	0.291019	0.256574	0.421215	0.0580929	0.0774154	0.879382	0.0379383	0.0604041
TCGA-G9-7521	0	942	0	942	0	942	0.0134525	0.348819	0.680131	0.125086	0.0708886	0.0265989	0.19173	0.943535	0.150946	0.373033	0.903044	0.0286331	0.194988	0.0346979	0.860766	0.026046	0.0763318	0.072453	0.0590977	0.784619	0.014326	0.0652132	0.0863559	0.530569	0.0998859	0.0149417	0.876352	0.0358113	0.0468584	0.375824	0.434186	0.873608	0.0266123	0.0860287	0.0364473	0.27509	0.235523	0.429087	0.0651135	0.0951907	0.714217	0.0326677	0.0494682
TCGA-G9-7522	0	1078	0	1078	0	1078	0.0148456	0.290637	0.650119	0.224574	0.0679064	0.0285605	0.209057	0.986788	0.280208	0.411444	0.910699	0.0236268	0.377313	0.0314328	0.636	0.0285696	0.0989352	0.0364443	0.059552	0.88498	0.0145569	0.0546469	0.071832	0.539885	0.130019	0.0158995	0.912457	0.0368852	0.130879	0.161867	0.594168	0.828999	0.0218359	0.0811448	0.0390536	0.395099	0.262103	0.437699	0.0498205	0.0798722	0.850602	0.0221908	0.0425544
TCGA-G9-7523	0	857	0	857	0	857	0.0143461	0.240127	0.754462	0.129878	0.0733611	0.0285766	0.183895	0.983211	0.215181	0.313189	0.922389	0.0245403	0.373241	0.036551	0.877011	0.0393656	0.0996833	0.0363002	0.0482562	0.746775	0.0138193	0.0538657	0.0737808	0.533805	0.0727323	0.0180335	0.928544	0.0381727	0.108529	0.165805	0.688609	0.800466	0.0247525	0.080494	0.0444145	0.642227	0.357894	0.486558	0.0549078	0.0862376	0.890826	0.0322548	0.0529427
TCGA-HC-8256	0	860	0	860	0	860	0.0131599	0.442184	0.722325	0.13018	0.0725533	0.031034	0.157443	0.984502	0.221699	0.275412	0.928447	0.0251479	0.562391	0.0345504	0.77106	0.0354726	0.0762197	0.0375341	0.0574093	0.861919	0.0154749	0.0508156	0.0767035	0.506113	0.0367127	0.0195525	0.927363	0.0342771	0.20849	0.416595	0.385515	0.886734	0.0210386	0.0841266	0.0332029	0.426215	0.336484	0.37934	0.0654685	0.0831532	0.87613	0.0276217	0.0415528
TCGA-HC-8257	0	726	0	726	0	726	0.0162855	0.624566	0.755736	0.404171	0.0792501	0.0317801	0.191749	0.98564	0.265152	0.32017	0.89074	0.0309856	0.474009	0.0366502	0.849704	0.0431822	0.0733187	0.043998	0.0488179	0.809903	0.0140604	0.0435809	0.0849755	0.531623	0.104142	0.0157916	0.918827	0.0446159	0.723005	0.390058	0.336848	0.910281	0.0296372	0.0827709	0.0438028	0.199785	0.151913	0.56617	0.068444	0.0704997	0.893955	0.0323811	0.049442
TCGA-HC-8258	0	847	0	847	0	847	0.0132567	0.234978	0.653057	0.14666	0.07543	0.0278052	0.184742	0.985755	0.245704	0.334382	0.915306	0.0296629	0.267026	0.0339536	0.449359	0.026131	0.0887553	0.0343247	0.0670799	0.869414	0.0137918	0.0493921	0.0805346	0.567686	0.098952	0.0131441	0.882617	0.0354812	0.0474017	0.124206	0.631536	0.665531	0.0263958	0.075515	0.0401353	0.5215	0.291353	0.369542	0.0673328	0.0575053	0.839696	0.0347608	0.0545278
TCGA-HC-8259	0	924	0	924	0	924	0.0160809	0.763347	0.755373	0.268427	0.0689325	0.0321575	0.184943	0.986321	0.293702	0.271111	0.91537	0.0391784	0.615426	0.0361237	0.90082	0.0351296	0.0673857	0.0425113	0.0530748	0.88023	0.0137619	0.0399134	0.0806801	0.550807	0.148626	0.0157442	0.942695	0.0453449	0.429027	0.319441	0.217823	0.865763	0.0257992	0.0811187	0.0418498	0.212758	0.0767104	0.32098	0.0661716	0.0812459	0.889849	0.0219212	0.044342
TCGA-HC-8260	0	686	0	686	0	686	0.0145682	0.327814	0.587516	0.0966446	0.0739685	0.0294497	0.158763	0.982661	0.241833	0.334495	0.910229	0.029181	0.142643	0.039066	0.398018	0.030653	0.107008	0.0424961	0.0474196	0.846647	0.0128693	0.042798	0.0812078	0.556922	0.0378903	0.0224911	0.901639	0.0389404	0.0978503	0.179393	0.603242	0.758947	0.0243101	0.0933848	0.0491385	0.501872	0.248628	0.36923	0.0633325	0.0739852	0.861866	0.0410648	0.038024
TCGA-HC-8261	0	546	0	546	0	546	0.0146036	0.609737	0.780384	0.29066	0.0811337	0.0296329	0.145517	0.989224	0.191551	0.252944	0.902436	0.0321953	0.384742	0.0353541	0.78672	0.0322772	0.0850034	0.0461655	0.0618559	0.877009	0.0117417	0.0521105	0.0897606	0.535718	0.0827126	0.0179721	0.935195	0.0369532	0.090689	0.270663	0.336813	0.929717	0.0232167	0.0799392	0.034518	0.250415	0.130952	0.565454	0.0684508	0.0708663	0.914181	0.0293272	0.0481653
TCGA-HC-8262	0	679	0	679	0	679	0.0150981	0.521859	0.701136	0.129756	0.0849676	0.0339358	0.240573	0.985873	0.262771	0.358187	0.901381	0.0268158	0.417392	0.0447365	0.718447	0.0258738	0.0913057	0.0356245	0.0547769	0.867435	0.0118253	0.0374289	0.0861083	0.556524	0.147019	0.0162964	0.936808	0.0616234	0.173611	0.363682	0.395894	0.776393	0.0279105	0.0779509	0.0397467	0.27928	0.176013	0.515012	0.0715536	0.0693887	0.86633	0.0317513	0.050958
TCGA-HC-8265	0	483	0	483	0	483	0.0169377	0.47375	0.67326	0.0975455	0.0732932	0.0271676	0.211477	0.975663	0.206825	0.241604	0.933699	0.0262607	0.479997	0.0370312	0.693435	0.0284382	0.0863792	0.0369239	0.0544652	0.806859	0.0161196	0.0794227	0.087874	0.521154	0.143332	0.0229008	0.867214	0.0420698	0.0439443	0.100599	0.384004	0.853828	0.0256341	0.07252	0.0270219	0.246493	0.110145	0.316055	0.0829253	0.0674908	0.876552	0.0353316	0.046042
TCGA-HC-8266	0	473	0	473	0	473	0.0142368	0.244434	0.67218	0.274616	0.0855341	0.0297603	0.240295	0.985467	0.27497	0.523681	0.883795	0.0280265	0.185592	0.038701	0.624212	0.0333269	0.0953597	0.051437	0.052458	0.765049	0.0132724	0.0608633	0.0850572	0.540269	0.0669412	0.0146686	0.932577	0.0441571	0.0637847	0.371829	0.747541	0.864892	0.0264134	0.0898969	0.0339363	0.355108	0.298219	0.585465	0.0652365	0.0820495	0.795585	0.0405371	0.0455481
TCGA-J4-8198	0	614	0	614	0	614	0.0150068	0.214049	0.752736	0.138232	0.0739622	0.0325755	0.218898	0.987231	0.253193	0.268162	0.850933	0.0296479	0.525505	0.0443959	0.835801	0.0317258	0.0759479	0.062491	0.0575688	0.823239	0.0158537	0.0645179	0.0770655	0.522175	0.0799201	0.0173118	0.927548	0.0366377	0.342215	0.540484	0.327321	0.861685	0.0329492	0.082351	0.0274546	0.234279	0.106663	0.413033	0.0728876	0.0598949	0.823127	0.02709	0.0425972
TCGA-EJ-7115	0	2687	0	2687	0	2687	0.0109759	0.384298	0.711298	0.193535	0.0753285	0.126783	0.145336	0.990207	0.169384	0.490505	0.945975	0.0235425	0.281766	0.033362	0.748575	0.0455677	0.100889	0.0370617	0.0490061	0.917491	0.00932219	0.0421322	0.084646	0.664748	0.213617	0.0102122	0.907843	0.0372755	0.102599	0.278998	0.36101	0.86295	0.018413	0.0862427	0.0310871	0.333461	0.258184	0.491236	0.064347	0.0848791	0.939474	0.0661816	0.0440535
TCGA-EJ-7327	0	923	0	923	0	923	0.0115625	0.552516	0.718573	0.138369	0.0693431	0.051306	0.141686	0.987528	0.236431	0.202731	0.938529	0.0335071	0.594569	0.034033	0.733707	0.0374454	0.108371	0.03402	0.0564805	0.894167	0.012066	0.0532254	0.114801	0.585739	0.173711	0.0108595	0.913852	0.0412973	0.596501	0.252499	0.367242	0.87434	0.0233779	0.0779047	0.031459	0.262749	0.128061	0.643355	0.0563529	0.0680044	0.869189	0.0631824	0.0511966
TCGA-EJ-7330	0	191	0	191	0	191	0.0105285	0.276772	0.702316	0.315929	0.0685836	0.0399936	0.118393	0.9867	0.201393	0.334666	0.916977	0.0267897	0.305157	0.0379068	0.606362	0.029921	0.0987682	0.033382	0.0504446	0.876704	0.0121935	0.0534978	0.106128	0.57433	0.0790751	0.0121512	0.924612	0.054498	0.0492455	0.274969	0.577869	0.782903	0.0229558	0.0891146	0.0305964	0.547508	0.235524	0.498374	0.0504931	0.0840599	0.899224	0.0594842	0.0531785
TCGA-EJ-7331	0	742	0	742	0	742	0.00991876	0.417322	0.757462	0.0890987	0.0715784	0.068825	0.094725	0.988212	0.222232	0.318575	0.943167	0.0379838	0.451178	0.0402311	0.788872	0.0389905	0.0865114	0.0249279	0.0530189	0.883654	0.00997756	0.121681	0.114371	0.591127	0.204604	0.00923778	0.935656	0.0432647	0.275308	0.139246	0.497583	0.841689	0.0280727	0.0722851	0.0283613	0.322271	0.280931	0.522727	0.0544538	0.0775466	0.874715	0.056231	0.0522195
TCGA-EJ-7781	0	1073	0	1073	0	1073	0.00969302	0.312142	0.714614	0.149873	0.072056	0.0605131	0.0967301	0.988982	0.184437	0.260023	0.939506	0.0301621	0.256363	0.0359716	0.775603	0.0245867	0.0967359	0.0305484	0.0529742	0.879744	0.0102229	0.0477559	0.0752708	0.627731	0.111687	0.0115918	0.913196	0.028863	0.0364966	0.247945	0.34942	0.8655	0.0208601	0.0703102	0.0275942	0.303801	0.154167	0.315194	0.0525899	0.0788398	0.83949	0.047294	0.0532464
TCGA-EJ-7782	0	1167	0	1167	0	1167	0.0126725	0.634196	0.421744	0.380968	0.0714419	0.0378836	0.125123	0.9669	0.168819	0.262414	0.93779	0.0246472	0.0576534	0.0416628	0.875614	0.0265387	0.0778925	0.0422597	0.0450619	0.898114	0.0111029	0.0631887	0.09266	0.55726	0.142287	0.0133944	0.899302	0.0375515	0.0266436	0.172518	0.475011	0.908569	0.0245781	0.0681756	0.0270168	0.291129	0.434947	0.371829	0.0705974	0.0738505	0.867087	0.101669	0.0464484
TCGA-EJ-7783	0	787	0	787	0	787	0.0114158	0.407457	0.623015	0.089199	0.069931	0.0636767	0.183799	0.988792	0.160593	0.472397	0.949996	0.0267628	0.266123	0.0486509	0.60208	0.0374328	0.0976635	0.0362116	0.0564656	0.856434	0.00978483	0.090595	0.0990372	0.57144	0.105434	0.00980767	0.916225	0.0375393	0.249399	0.312738	0.470683	0.757697	0.0170036	0.0647784	0.0302026	0.375058	0.27171	0.565927	0.0691299	0.0803964	0.806405	0.0800585	0.0473633
TCGA-EJ-7784	0	781	0	781	0	781	0.0127493	0.696542	0.767537	0.148291	0.0701056	0.0852103	0.0805829	0.990284	0.156487	0.226765	0.945692	0.0250255	0.505415	0.0428424	0.786814	0.0359976	0.0635406	0.0368632	0.0552924	0.903908	0.0110216	0.0727161	0.0817934	0.604573	0.1954	0.0105646	0.943155	0.0435961	0.381453	0.226264	0.190997	0.891033	0.0323749	0.0821556	0.0275412	0.177599	0.0769514	0.656221	0.0592566	0.0756182	0.85882	0.0741779	0.0730314
TCGA-EJ-7785	0	1177	0	1177	0	1177	0.0161618	0.3359	0.686424	0.108314	0.0725909	0.0666336	0.106443	0.987536	0.169776	0.300402	0.940527	0.0303848	0.361231	0.038578	0.736392	0.0300695	0.101759	0.0270068	0.0602559	0.901182	0.00962163	0.0749401	0.098212	0.596696	0.166767	0.0119014	0.93032	0.035575	0.287196	0.323109	0.507199	0.834634	0.0186108	0.0774306	0.0271833	0.392591	0.216822	0.469295	0.0590399	0.0769569	0.869809	0.0705193	0.0435265
TCGA-EJ-7786	0	1096	0	1096	0	1096	0.0119876	0.379032	0.763317	0.159546	0.0777105	0.0593206	0.121044	0.988634	0.211063	0.400129	0.944957	0.0280689	0.355292	0.042095	0.803217	0.0351609	0.0979353	0.0330778	0.0609112	0.896798	0.0156658	0.0610759	0.111563	0.646672	0.253601	0.0122051	0.917085	0.0405213	0.0894934	0.171579	0.356048	0.843995	0.0210979	0.0721509	0.0374573	0.515226	0.438258	0.544641	0.0827284	0.0757224	0.890165	0.0758154	0.057203
TCGA-EJ-7788	0	859	0	859	0	859	0.012027	0.663199	0.795793	0.27331	0.0740361	0.0730822	0.177537	0.989178	0.238925	0.231754	0.946711	0.040638	0.316566	0.0368268	0.813242	0.0538848	0.0775749	0.0293281	0.0588891	0.897113	0.0113436	0.0397312	0.0850175	0.609118	0.131122	0.0127284	0.924992	0.0527822	0.577506	0.421508	0.366357	0.85261	0.015946	0.0799773	0.0345129	0.234679	0.135904	0.379708	0.0696922	0.0681396	0.865261	0.0612283	0.0712361
TCGA-EJ-7789	0	1105	0	1105	0	1105	0.00954192	0.523403	0.620896	0.0936597	0.0885867	0.0511663	0.08131	0.846392	0.0913634	0.207002	0.931963	0.0295895	0.0395227	0.0392638	0.945534	0.0407697	0.0813885	0.0523636	0.0711122	0.891104	0.0129491	0.0712275	0.0980582	0.601511	0.158465	0.0116328	0.933726	0.0399986	0.0265204	0.137956	0.0951569	0.968236	0.019311	0.0820318	0.0317239	0.161806	0.123902	0.369246	0.047148	0.0639589	0.933897	0.109133	0.0430097
TCGA-EJ-7791	0	1118	0	1118	0	1118	0.0104628	0.20817	0.66591	0.114307	0.0753244	0.0366258	0.167235	0.984883	0.230839	0.398507	0.935479	0.0275301	0.240718	0.0343138	0.582633	0.0330974	0.126057	0.03725	0.0480651	0.857903	0.0106998	0.0680539	0.10089	0.648167	0.191962	0.0102462	0.921794	0.0293184	0.055803	0.126123	0.609302	0.781295	0.0167231	0.0695593	0.0250463	0.68969	0.309151	0.515576	0.0574609	0.080285	0.841093	0.0489363	0.0636555
TCGA-EJ-7792	0	1396	0	1396	0	1396	0.0107988	0.301414	0.761458	0.123282	0.072228	0.0354946	0.114666	0.988316	0.227497	0.35968	0.948644	0.0234469	0.486679	0.0309466	0.764132	0.0326949	0.111333	0.0306117	0.0478038	0.908768	0.0118929	0.082371	0.10429	0.620049	0.2252	0.011426	0.89424	0.0286646	0.0424736	0.275002	0.512393	0.812054	0.017048	0.0718729	0.0365382	0.365109	0.28832	0.438845	0.0540933	0.0925571	0.823234	0.0818641	0.0457738
TCGA-EJ-7794	0	1306	0	1306	0	1306	0.0113171	0.281264	0.727606	0.110954	0.0663435	0.0307528	0.143389	0.977582	0.155633	0.333695	0.935403	0.0289242	0.347057	0.0429035	0.661242	0.0350237	0.103216	0.0330369	0.0470147	0.894277	0.0106693	0.0640363	0.0713891	0.599022	0.122907	0.0141458	0.924664	0.0463432	0.0266527	0.136642	0.523382	0.768532	0.0201494	0.0846312	0.0349276	0.673172	0.277314	0.385372	0.046216	0.0829624	0.860296	0.0400111	0.0598571
TCGA-FC-7708	0	864	0	864	0	864	0.0122796	0.445616	0.663743	0.0846012	0.0833785	0.0764218	0.130209	0.988995	0.206139	0.365463	0.951577	0.0344452	0.494019	0.0333865	0.615054	0.0337196	0.110664	0.02684	0.0514395	0.894212	0.0118917	0.131758	0.103681	0.579548	0.209072	0.0101517	0.901058	0.0383684	0.0568051	0.364475	0.48294	0.817019	0.0179406	0.0681776	0.0285005	0.421969	0.416812	0.454089	0.0555415	0.0709168	0.861027	0.0773875	0.0553724
TCGA-G9-6366	0	1947	0	1947	0	1947	0.00929372	0.436798	0.725747	0.0706132	0.0702794	0.0421016	0.107944	0.989797	0.17945	0.253518	0.94095	0.0274183	0.49863	0.0342488	0.783507	0.0284166	0.0791095	0.0339871	0.0664093	0.848538	0.00954735	0.0526871	0.0932552	0.599182	0.0945608	0.0116509	0.793031	0.0344147	0.0347504	0.248587	0.356	0.858972	0.0189975	0.0717149	0.0298459	0.323236	0.240757	0.55861	0.0538044	0.0663418	0.860347	0.0977183	0.0440283
TCGA-H9-7775	0	185	0	185	0	185	0.010403	0.717892	0.790317	0.219372	0.0671002	0.0400622	0.114248	0.989441	0.188503	0.183929	0.922962	0.0265761	0.318618	0.030696	0.844846	0.0286807	0.1011	0.0458052	0.0481695	0.914604	0.0102519	0.105735	0.075935	0.581744	0.182467	0.0098125	0.931739	0.0360526	0.478918	0.51924	0.3009	0.930497	0.0253706	0.0675507	0.0303027	0.338379	0.139639	0.447271	0.0542475	0.059881	0.908652	0.068716	0.048034
TCGA-HC-7078	0	1985	0	1985	0	1985	0.0104477	0.691799	0.763963	0.174517	0.0816351	0.0607429	0.112095	0.988975	0.127742	0.259269	0.929844	0.0293562	0.456692	0.0307888	0.83575	0.0297096	0.0786654	0.0401423	0.0638865	0.921558	0.0112745	0.0511684	0.0812401	0.597155	0.120007	0.0104056	0.924931	0.0317213	0.0880351	0.169617	0.27187	0.875364	0.0160481	0.0775462	0.0221651	0.21509	0.379845	0.561606	0.0543624	0.0705539	0.918425	0.074281	0.0635366
TCGA-HC-7209	0	440	0	440	0	440	0.0125964	0.409668	0.705176	0.076799	0.0687794	0.0554547	0.147822	0.989162	0.190406	0.263515	0.940186	0.0230028	0.159011	0.0382835	0.696071	0.0281252	0.0828726	0.0367302	0.0587053	0.910609	0.00961783	0.0706784	0.103582	0.598588	0.140697	0.0110891	0.924571	0.0341083	0.328125	0.473785	0.457051	0.793853	0.0173486	0.0653508	0.028275	0.30907	0.46689	0.346534	0.0608207	0.0613011	0.843678	0.0370302	0.0461943
TCGA-HC-7210	0	868	0	868	0	868	0.0114819	0.112298	0.705652	0.0962885	0.0766232	0.067591	0.137927	0.89988	0.17511	0.310173	0.940973	0.0350108	0.145171	0.035893	0.831804	0.0280878	0.0918468	0.0311999	0.0655859	0.891819	0.0114984	0.0671619	0.0761843	0.586379	0.194929	0.0313191	0.927265	0.0415394	0.0669577	0.11478	0.439808	0.822331	0.0213296	0.0769161	0.0391953	0.62249	0.416788	0.417052	0.0613311	0.0753822	0.835021	0.0946489	0.04883
TCGA-HC-7211	0	1221	0	1221	0	1221	0.0151896	0.462194	0.803274	0.11306	0.0885833	0.0686711	0.139354	0.976619	0.167583	0.625449	0.901435	0.0300508	0.421875	0.0383875	0.805157	0.0311407	0.0842908	0.0364429	0.052622	0.895196	0.0128568	0.0673907	0.110179	0.541197	0.118867	0.0145791	0.913395	0.0376142	0.256051	0.214371	0.268877	0.888593	0.0402145	0.0916842	0.041739	0.32767	0.519345	0.270274	0.0818584	0.0719109	0.874324	0.0457286	0.0502358
TCGA-HC-7212	0	870	0	870	0	870	0.0103533	0.405374	0.700164	0.0907598	0.0743095	0.102024	0.107178	0.988824	0.161418	0.337094	0.932353	0.0270712	0.541986	0.0284024	0.844598	0.0294809	0.0848635	0.0380121	0.0518659	0.887253	0.0105875	0.048441	0.103059	0.573051	0.19789	0.0107483	0.949091	0.0456408	0.297744	0.426365	0.250035	0.890215	0.0182663	0.0704267	0.03952	0.204436	0.121591	0.548269	0.0624272	0.0613194	0.820606	0.0837762	0.0479932
TCGA-HC-7213	0	1219	0	1219	0	170	0.0135485	0.54743	0.705585	0.0937631	0.072718	0.0329356	0.0582009	0.989679	0.111211	0.16891	0.938715	0.030638	0.021017	0.0331871	0.654407	0.0341225	0.0643428	0.0290776	0.0534067	0.808404	0.0105471	0.0681902	0.103346	0.549792	0.132605	0.0105267	0.837022	0.0263962	0.0421119	0.494109	0.206728	0.870678	0.015592	0.0698848	0.0355892	0.21107	0.0897745	0.451719	0.048623	0.0670675	0.83078	0.0879404	0.0414763
TCGA-HC-7230	0	1001	0	1001	0	1001	0.0107859	0.799142	0.770876	0.079942	0.0680351	0.0635397	0.123162	0.988894	0.180854	0.199743	0.945223	0.0272781	0.584046	0.0434374	0.869728	0.0450731	0.0630344	0.0303043	0.0631998	0.919162	0.0110817	0.0776348	0.107437	0.60134	0.0908065	0.0100762	0.93373	0.0287757	0.0816724	0.216894	0.185967	0.911836	0.0225596	0.0686285	0.0326088	0.162564	0.117129	0.34359	0.0544655	0.0575673	0.890899	0.0593658	0.0561588
TCGA-HC-7231	0	939	0	939	0	939	0.0104036	0.571184	0.772884	0.245442	0.0881183	0.0754511	0.151615	0.987084	0.197857	0.439113	0.917594	0.0263354	0.64058	0.0322824	0.816857	0.0297932	0.0919148	0.0385812	0.0652724	0.908695	0.0102577	0.0962224	0.0895953	0.571898	0.0372142	0.0111504	0.946234	0.0394107	0.400786	0.288767	0.312445	0.871504	0.0307272	0.0657951	0.0352834	0.218378	0.309964	0.43981	0.0584277	0.0897667	0.828491	0.0624201	0.0486698
TCGA-HC-7232	0	1161	0	1161	1	766	0.0130799	0.591998	0.691003	0.344512	0.0729557	0.0458946	0.166777	0.985389	0.158788	0.271103	0.93714	0.02268	0.486609	0.0495614	0.782812	0.0373592	0.0931003	0.0422882	0.0608282	0.917694	0.0115934	0.0626974	0.103652	0.568826	0.148122	0.0119001	0.932226	0.0275173	0.104431	0.341931	0.340768	0.844161	0.0209629	0.0864685	0.0302376	0.275335	0.196338	0.559041	0.0726634	0.0759485	0.852648	0.0600473	0.0611633
TCGA-HC-7233	0	1355	0	1355	0	1355	0.00896639	0.41967	0.799423	0.117715	0.0740184	0.0931487	0.122322	0.989402	0.174782	0.434059	0.956222	0.0267615	0.40473	0.037648	0.844146	0.0236052	0.0753364	0.0372188	0.065662	0.88611	0.0138366	0.0861257	0.0943338	0.632732	0.123739	0.0104499	0.94248	0.035267	0.0776069	0.20337	0.452504	0.899806	0.0142887	0.0653532	0.0296993	0.291092	0.498823	0.577181	0.0631386	0.0761701	0.846432	0.0658656	0.0606098
TCGA-HC-7736	0	1103	0	1103	0	1103	0.0104	0.51246	0.720374	0.336974	0.071936	0.0370274	0.106797	0.988294	0.228507	0.247107	0.952621	0.039188	0.468494	0.0332285	0.752236	0.0247306	0.0980482	0.0249764	0.0681428	0.86736	0.0102963	0.0581665	0.118781	0.618487	0.130918	0.0116534	0.894558	0.0340872	0.0338677	0.146674	0.414057	0.783039	0.0226648	0.0836237	0.0301207	0.426487	0.253707	0.535615	0.0418712	0.0886223	0.861494	0.0580874	0.0620794
TCGA-HC-7737	0	1090	0	1090	0	1090	0.0118032	0.232633	0.669508	0.0878004	0.0676107	0.114019	0.146548	0.986952	0.0967754	0.366266	0.942163	0.0344781	0.301927	0.0446658	0.738665	0.0209818	0.0962202	0.0287381	0.0534424	0.899574	0.0105399	0.1387	0.0857512	0.607837	0.0488637	0.0111488	0.907846	0.0423651	0.032023	0.140979	0.557211	0.837001	0.0221464	0.0743111	0.0263301	0.386606	0.374813	0.436494	0.0621266	0.0812351	0.769304	0.0716029	0.0524803
TCGA-HC-7738	0	964	0	964	0	420	0.0129536	0.471649	0.759037	0.0898309	0.0620688	0.0821437	0.118862	0.914755	0.137728	0.221016	0.930217	0.0247419	0.415129	0.0333863	0.832737	0.0326167	0.0797042	0.0476653	0.0547737	0.869243	0.013249	0.105307	0.109392	0.643803	0.0985837	0.011258	0.952855	0.0355513	0.0394343	0.20151	0.242797	0.861528	0.0273991	0.0659287	0.0330854	0.228623	0.137676	0.303433	0.0536711	0.0646418	0.873522	0.0899597	0.0489947
TCGA-HC-7740	0	717	0	717	0	717	0.010881	0.376431	0.606594	0.142427	0.0742282	0.0519284	0.131553	0.989323	0.168156	0.360019	0.942267	0.0448593	0.326402	0.0418056	0.452353	0.0370391	0.114298	0.0360522	0.0515845	0.901728	0.0111342	0.0903191	0.0915117	0.668959	0.244167	0.0107856	0.774964	0.0343833	0.127274	0.239827	0.629445	0.701226	0.0205885	0.0776346	0.0391445	0.482474	0.231274	0.424035	0.0603069	0.0846871	0.847054	0.0647037	0.0618139
TCGA-HC-7742	0	938	0	938	0	938	0.0138831	0.431099	0.671286	0.13802	0.0755571	0.0455303	0.0899658	0.987861	0.173799	0.353969	0.941123	0.0393391	0.549106	0.0483377	0.766404	0.0550547	0.090579	0.0331808	0.0591663	0.836686	0.0104837	0.103593	0.0974008	0.572336	0.0417423	0.0127045	0.923311	0.0535435	0.111706	0.111051	0.345338	0.836242	0.0226926	0.0904683	0.035251	0.351011	0.162872	0.480328	0.0577081	0.0673016	0.886541	0.0678993	0.0554683
TCGA-HC-7744	0	531	0	531	0	531	0.0107684	0.503018	0.578467	0.0841631	0.0580414	0.0487301	0.100026	0.988448	0.172695	0.218165	0.917769	0.024546	0.669557	0.0367374	0.724783	0.0267152	0.0724426	0.0465034	0.0598189	0.877527	0.0119489	0.078439	0.0900395	0.611387	0.0468471	0.0120132	0.897325	0.0314281	0.335002	0.374855	0.213365	0.892711	0.0186919	0.0702295	0.0287419	0.179189	0.0790645	0.311179	0.0446475	0.0414063	0.881115	0.0406054	0.0427517
TCGA-HC-7745	0	721	0	721	0	721	0.0105855	0.415633	0.714779	0.131618	0.0764551	0.0811595	0.162966	0.987385	0.207246	0.419743	0.947752	0.0323507	0.526253	0.0430784	0.600211	0.0249548	0.112199	0.0329829	0.0722656	0.84992	0.0101269	0.0554078	0.110952	0.588066	0.0958153	0.0123983	0.877252	0.0439471	0.468974	0.173868	0.654308	0.812274	0.0182077	0.0799352	0.0269077	0.406505	0.298182	0.470754	0.0592103	0.0708916	0.879191	0.0530091	0.0633022
TCGA-HC-7747	0	748	0	748	0	748	0.0102935	0.419442	0.636123	0.18453	0.0636741	0.0530821	0.131626	0.987768	0.212972	0.354228	0.931353	0.0269151	0.198105	0.0301745	0.508445	0.0245435	0.104543	0.0284749	0.0392435	0.892447	0.00991873	0.0740466	0.0931943	0.614027	0.106303	0.00873545	0.850033	0.0432473	0.340965	0.249324	0.479471	0.884448	0.0214333	0.0582137	0.0303698	0.399353	0.20519	0.456207	0.0478404	0.0668019	0.858133	0.0542529	0.049678
TCGA-HC-7748	0	792	0	792	0	792	0.0146326	0.320881	0.650442	0.105992	0.0857875	0.0471369	0.155075	0.983488	0.158046	0.290042	0.942769	0.0266081	0.482122	0.0370719	0.705404	0.0334804	0.110064	0.0301096	0.0490127	0.892356	0.0123277	0.143253	0.11325	0.584201	0.241898	0.00937442	0.895827	0.0352799	0.208018	0.207004	0.386592	0.7888	0.0354516	0.07442	0.0268302	0.319713	0.199146	0.370146	0.0484264	0.0831728	0.827585	0.0560663	0.0373331
TCGA-HC-7749	0	724	0	724	0	724	0.0114715	0.58594	0.753019	0.156106	0.0830101	0.0440816	0.13725	0.987319	0.177432	0.353021	0.951036	0.0288436	0.357592	0.0406369	0.7512	0.0547458	0.0819344	0.028163	0.0616842	0.907819	0.00928064	0.109206	0.0846789	0.643532	0.194131	0.0102532	0.890518	0.0425044	0.274248	0.325646	0.30416	0.836951	0.0203075	0.0800329	0.0309901	0.262585	0.134114	0.344951	0.0637492	0.0764661	0.892435	0.0620248	0.0498519
TCGA-HC-7750	0	522	0	522	0	522	0.0112853	0.306211	0.749753	0.116699	0.0704933	0.116424	0.116416	0.989723	0.22934	0.443078	0.934346	0.0322073	0.234312	0.0249872	0.72825	0.0366891	0.101912	0.0346752	0.0579298	0.884256	0.0107057	0.178129	0.0957655	0.598491	0.187055	0.0126126	0.935775	0.0390073	0.0662096	0.175592	0.478734	0.804605	0.0213143	0.0725545	0.0321719	0.437335	0.329222	0.521101	0.0497052	0.0706447	0.886911	0.0507778	0.0454313
TCGA-HC-7752	0	782	0	782	0	782	0.0127694	0.858078	0.729486	0.0801944	0.0689238	0.0281774	0.127115	0.98953	0.169627	0.157767	0.952587	0.0250773	0.772853	0.0302234	0.783704	0.0346673	0.073151	0.0333143	0.0526115	0.887853	0.0108974	0.0511632	0.0755973	0.599445	0.198496	0.0108193	0.920033	0.0404221	0.583564	0.379536	0.123302	0.917182	0.0155464	0.0774262	0.025177	0.142282	0.0602993	0.486762	0.039865	0.0711992	0.895502	0.0564491	0.0447361
TCGA-HC-7818	0	938	0	938	0	938	0.0108231	0.489259	0.742199	0.123308	0.0815664	0.036174	0.109539	0.988178	0.184649	0.390893	0.947489	0.0265677	0.552283	0.0336257	0.702355	0.0277943	0.114968	0.0318165	0.0465423	0.913101	0.0121411	0.090988	0.0887615	0.635741	0.210358	0.0121109	0.902944	0.0335984	0.0994079	0.313629	0.400181	0.869404	0.012382	0.0727013	0.0285652	0.29267	0.222379	0.414093	0.0528301	0.0606117	0.869198	0.0652199	0.0562664
TCGA-HC-7819	0	543	0	543	0	543	0.0102913	0.395204	0.776935	0.112004	0.0698256	0.0392541	0.114253	0.987795	0.189555	0.400506	0.91841	0.0287936	0.73256	0.0324666	0.869768	0.0335579	0.0842423	0.041332	0.0648488	0.904569	0.00986596	0.0619036	0.0939704	0.587914	0.105236	0.00921314	0.940788	0.051663	0.576247	0.364234	0.232773	0.889672	0.0205481	0.0773945	0.0297084	0.187347	0.328868	0.546005	0.0602497	0.0772243	0.922394	0.070968	0.0495973
TCGA-HC-7820	0	747	0	747	0	747	0.010254	0.468412	0.746051	0.125862	0.0639024	0.0701206	0.117761	0.988805	0.206674	0.257598	0.942973	0.0234598	0.303792	0.0358369	0.696589	0.0219197	0.10186	0.0335668	0.054171	0.90408	0.0122508	0.106536	0.104943	0.641096	0.0395633	0.0112734	0.917073	0.0339128	0.100801	0.200955	0.44118	0.872112	0.0177906	0.070471	0.0410525	0.348182	0.198312	0.407865	0.04779	0.0693804	0.905284	0.0767094	0.0408257
TCGA-HI-7168	0	3323	0	3323	0	2505	0.0103192	0.501915	0.726151	0.142391	0.07052	0.133677	0.0915494	0.986674	0.171735	0.249622	0.950746	0.0270799	0.444523	0.043893	0.772927	0.0328715	0.0851887	0.0318576	0.0538166	0.829172	0.00962944	0.0801301	0.113023	0.583623	0.109517	0.010735	0.945659	0.0412531	0.28175	0.17565	0.352776	0.76642	0.0229606	0.0782649	0.0242114	0.245277	0.146718	0.345289	0.0576759	0.0757021	0.894469	0.107416	0.0429629
TCGA-HI-7169	0	2684	0	2684	0	2684	0.0100536	0.548486	0.711466	0.152781	0.0784183	0.0335256	0.116162	0.990137	0.175052	0.233994	0.93499	0.0283894	0.360489	0.0503343	0.795641	0.0301182	0.102139	0.0316909	0.0578575	0.88497	0.0107221	0.0768726	0.0928942	0.60449	0.118745	0.0110368	0.897075	0.0383632	0.399737	0.343328	0.371187	0.875654	0.0202248	0.0789081	0.0342605	0.336751	0.163518	0.46161	0.0586914	0.0660841	0.877359	0.0691871	0.0586091
TCGA-HI-7170	0	2522	0	2522	0	2522	0.0123889	0.375114	0.745355	0.145644	0.0848423	0.0811511	0.138442	0.988767	0.205333	0.284671	0.924284	0.0367759	0.410172	0.0419757	0.792819	0.046203	0.127453	0.0313496	0.045693	0.871655	0.0125361	0.0912882	0.0808973	0.60965	0.28038	0.0147032	0.904327	0.0420529	0.0542666	0.154531	0.434549	0.769994	0.0168583	0.0632116	0.0391854	0.367033	0.181333	0.627616	0.048943	0.0820882	0.86978	0.0811301	0.0563426
TCGA-EJ-7123	0	2572	0	2572	0	2572	0.0126121	0.301887	0.721742	0.0998468	0.0751566	0.116814	0.175573	0.981751	0.175677	0.283619	0.930295	0.0275418	0.53159	0.0322811	0.833754	0.0405661	0.0787789	0.0408025	0.0542445	0.893335	0.0125791	0.0848241	0.0986785	0.575631	0.17386	0.0118933	0.913057	0.0389827	0.0359125	0.216139	0.325646	0.87689	0.0175288	0.110966	0.0388298	0.324427	0.428654	0.390804	0.0545185	0.0576478	0.876928	0.0940662	0.0361402
TCGA-EJ-7125	0	2850	0	2850	0	2850	0.0258867	0.373234	0.685324	0.231431	0.0809432	0.0254397	0.151475	0.965891	0.177107	0.497417	0.911346	0.0366629	0.592017	0.0493495	0.780186	0.044026	0.0755067	0.127876	0.063408	0.701506	0.0218445	0.0627198	0.0683704	0.70102	0.239579	0.020524	0.941595	0.0389364	0.057025	0.899624	0.504772	0.827102	0.0730054	0.0611777	0.0432369	0.358959	0.537081	0.501226	0.0859655	0.0813648	0.825586	0.0416026	0.0734962
TCGA-G9-6342	0	1696	0	1696	0	1696	0.0149137	0.440277	0.706734	0.0988263	0.0783403	0.0591031	0.108732	0.988354	0.170386	0.355684	0.950685	0.0331213	0.411303	0.0333065	0.635579	0.0442122	0.116157	0.0304871	0.0580071	0.881824	0.0103435	0.102065	0.0906242	0.500027	0.177975	0.0134818	0.924579	0.0432238	0.122096	0.269929	0.416588	0.794567	0.0255998	0.0771205	0.041486	0.340513	0.213735	0.53403	0.0673556	0.0667954	0.895292	0.0932194	0.0426985
TCGA-G9-6353	0	1542	0	1542	0	1542	0.0141238	0.28373	0.66549	0.0863128	0.0769838	0.0349603	0.111962	0.986139	0.163676	0.403354	0.956825	0.0367566	0.274007	0.0443578	0.532776	0.0246774	0.122	0.0432619	0.0473246	0.887393	0.0101516	0.0508806	0.0759753	0.672912	0.343045	0.0130999	0.886436	0.0297165	0.0503678	0.175514	0.680569	0.854448	0.018019	0.0754215	0.0392885	0.511346	0.308623	0.47649	0.0579436	0.0500041	0.877476	0.0787003	0.0583748
TCGA-G9-6377	0	958	0	958	0	958	0.0109934	0.409707	0.729246	0.0995134	0.076974	0.0584979	0.117056	0.989979	0.140157	0.262557	0.952096	0.0445465	0.57384	0.029811	0.760167	0.024074	0.0975932	0.0412077	0.0410358	0.921808	0.0092916	0.0738133	0.0732465	0.642454	0.0570515	0.0097018	0.935353	0.0409413	0.137483	0.366275	0.289774	0.857784	0.0178221	0.0586585	0.0423941	0.239754	0.144256	0.500499	0.0422211	0.0585612	0.845045	0.0644046	0.0672383
TCGA-HC-7075	0	601	0	601	0	601	0.0108264	0.336443	0.848057	0.0911753	0.0819079	0.0534047	0.120673	0.98766	0.208336	0.279923	0.9472	0.0295297	0.288747	0.04171	0.893207	0.0331214	0.0779776	0.0417979	0.0378534	0.91821	0.0115911	0.0944279	0.111871	0.633896	0.138239	0.0145318	0.941378	0.0419855	0.769426	0.143473	0.388633	0.911039	0.0219338	0.0734158	0.045458	0.595312	0.447764	0.330515	0.0534532	0.0595909	0.850798	0.0878275	0.0632635
TCGA-HC-7077	0	2115	0	2115	0	2115	0.0146023	0.756737	0.852917	0.0792499	0.0701388	0.082073	0.122641	0.987472	0.183489	0.382592	0.940464	0.031692	0.649823	0.0421181	0.799972	0.0372896	0.0852391	0.0352333	0.0548216	0.899079	0.0116338	0.0641056	0.0812712	0.545966	0.10775	0.0165134	0.947243	0.0516939	0.590807	0.187678	0.269743	0.93626	0.0236412	0.0712378	0.0371315	0.148898	0.110803	0.733959	0.0600185	0.0664004	0.927482	0.0627785	0.0463569
TCGA-HC-7079	0	1184	0	1184	0	380	0.0104353	0.180112	0.609103	0.114563	0.0728028	0.0283939	0.148448	0.988266	0.177006	0.500209	0.948067	0.0285883	0.0771149	0.0439652	0.652309	0.0374339	0.122891	0.0507479	0.0490899	0.892807	0.0121176	0.0652684	0.109111	0.651665	0.268297	0.01172	0.891127	0.039342	0.0521171	0.136868	0.922354	0.793903	0.0189954	0.0604827	0.0376534	0.531727	0.481254	0.701166	0.062373	0.0998171	0.586617	0.0483378	0.0823911
TCGA-HC-7080	0	1106	0	1106	0	894	0.0120426	0.883865	0.755254	0.0793389	0.0750618	0.0319693	0.103825	0.988951	0.137481	0.189702	0.943206	0.0274065	0.808155	0.044429	0.926219	0.0365969	0.0821673	0.0560373	0.0629038	0.938343	0.0120032	0.0812583	0.08731	0.636471	0.191807	0.0138811	0.913681	0.0477687	0.270689	0.187867	0.152815	0.901948	0.0265371	0.0735338	0.0422356	0.22196	0.755687	0.290924	0.0603227	0.0400838	0.890508	0.0581188	0.0534158
TCGA-HC-7081	0	1136	0	1136	0	1136	0.0124097	0.577971	0.746186	0.146815	0.104048	0.0666839	0.144073	0.985428	0.178904	0.282952	0.906465	0.0347554	0.0459864	0.0396815	0.868105	0.0475744	0.126642	0.0795702	0.0421408	0.700451	0.0171848	0.0441586	0.0907902	0.674103	0.239743	0.0178018	0.923239	0.0327685	0.241663	0.286562	0.53632	0.866669	0.024517	0.0934544	0.0320687	0.326446	0.196861	0.596807	0.0519294	0.0758758	0.827373	0.0523538	0.128128
TCGA-CH-5767	0	458	0	458	0	458	0.0119327	0.414086	0.790324	0.109834	0.0865941	0.0512779	0.10018	0.988239	0.245741	0.260844	0.938102	0.0385029	0.201991	0.0400319	0.930014	0.0380214	0.0912093	0.0323165	0.0669601	0.915695	0.0154833	0.0558467	0.0953907	0.571254	0.109515	0.0173897	0.939113	0.0701444	0.106323	0.472937	0.229589	0.881167	0.0264774	0.0716462	0.0378736	0.205547	0.357698	0.485547	0.0706258	0.0667595	0.92379	0.0918427	0.0471928
TCGA-G9-6332	0	2657	0	2657	1	1180	0.0126766	0.739939	0.80682	0.123585	0.0890454	0.0473471	0.0988685	0.98797	0.226225	0.220238	0.943284	0.0311592	0.661003	0.0320991	0.838971	0.0423442	0.081051	0.0322929	0.055179	0.915567	0.0133885	0.0959973	0.0962348	0.572472	0.0378559	0.0158887	0.954329	0.0486499	0.305427	0.192542	0.246879	0.918829	0.025116	0.0908921	0.0358245	0.218421	0.109445	0.511205	0.0663269	0.0801425	0.85852	0.0911799	0.062347
TCGA-G9-6336	0	2068	0	2068	0	2068	0.0126926	0.414094	0.718016	0.121124	0.0845822	0.04276	0.116873	0.982638	0.213519	0.469444	0.929457	0.0309687	0.322021	0.0463181	0.568449	0.0329941	0.138198	0.0310947	0.0681884	0.906363	0.0192638	0.0670209	0.0989501	0.528421	0.133182	0.0182184	0.920272	0.0574397	0.126916	0.235499	0.537486	0.801461	0.0432723	0.0990959	0.0362553	0.491343	0.213314	0.570876	0.0826514	0.0789268	0.893339	0.0742343	0.0494387
TCGA-G9-6348	0	1515	0	1515	0	1515	0.0120569	0.36331	0.727121	0.143834	0.0858152	0.0943264	0.108041	0.985892	0.203425	0.367248	0.90877	0.0363898	0.466481	0.0416355	0.651591	0.0631221	0.138086	0.0361063	0.0693832	0.896516	0.0154489	0.161343	0.111032	0.569829	0.115531	0.0149907	0.88799	0.0407225	0.162735	0.396096	0.514343	0.845948	0.0337568	0.0955943	0.0616503	0.539817	0.445685	0.555299	0.0609976	0.107579	0.915482	0.0986251	0.0559535
TCGA-G9-6356	0	1434	0	1434	0	1434	0.0115412	0.447681	0.725672	0.134917	0.0943959	0.0400551	0.134192	0.988919	0.20756	0.415965	0.945712	0.0316682	0.438952	0.0300797	0.581897	0.035862	0.127841	0.0248199	0.0749849	0.886726	0.0130547	0.0538141	0.0831531	0.576386	0.0333582	0.0108832	0.929159	0.0404022	0.0874113	0.378856	0.518441	0.823617	0.0170566	0.0790746	0.0291024	0.415401	0.248401	0.439444	0.0474982	0.0774643	0.83303	0.0658207	0.0572245
TCGA-G9-6362	0	1443	0	1443	0	1443	0.0138059	0.778654	0.773517	0.232188	0.0862186	0.0796493	0.0863562	0.986169	0.163767	0.250097	0.914445	0.0304397	0.276125	0.0473228	0.888106	0.0520722	0.068769	0.0411746	0.0671887	0.880499	0.0146136	0.0591017	0.0994278	0.543327	0.0764822	0.0219326	0.941521	0.0410402	0.251395	0.532633	0.190928	0.875006	0.0221623	0.0736921	0.0271442	0.182662	0.103887	0.636768	0.0693142	0.0777797	0.931953	0.0721787	0.0487356
TCGA-G9-6365	0	1363	0	1363	0	1363	0.0153211	0.631863	0.737843	0.150083	0.0982926	0.0626862	0.143368	0.985966	0.246263	0.43826	0.91824	0.0415108	0.445956	0.0458564	0.70989	0.0436754	0.0995639	0.0396503	0.0766868	0.89508	0.0192212	0.103165	0.10454	0.556233	0.0788575	0.0218333	0.932975	0.0461419	0.0611805	0.200833	0.423566	0.81037	0.037747	0.0855155	0.0442911	0.304878	0.263157	0.630672	0.0638235	0.0863405	0.874863	0.0740445	0.0562981
TCGA-G9-6367	0	1222	0	1222	0	1222	0.0116887	0.208539	0.620772	0.104247	0.0872755	0.0462978	0.103581	0.987919	0.273946	0.400131	0.929541	0.0385911	0.261999	0.03436	0.488186	0.0342113	0.149416	0.034376	0.0654676	0.871216	0.0114206	0.0565219	0.0997011	0.581229	0.0999755	0.0155139	0.910983	0.050432	0.0715735	0.183957	0.792414	0.857814	0.0323573	0.0828946	0.0368051	0.904205	0.38353	0.504279	0.0597138	0.083008	0.873623	0.109141	0.0550082
TCGA-G9-6370	0	1156	0	1156	0	1156	0.0192924	0.268123	0.629818	0.09851	0.0992427	0.095478	0.114124	0.981205	0.23941	0.389909	0.92719	0.0358972	0.223424	0.042501	0.412593	0.0412176	0.156663	0.0313209	0.075461	0.899221	0.0160371	0.0893933	0.107213	0.556998	0.103665	0.0183525	0.867838	0.0497238	0.0489202	0.181483	0.56852	0.771651	0.0493235	0.0803327	0.0397871	0.676029	0.343154	0.409221	0.0643904	0.0894289	0.803679	0.0884397	0.0628469
TCGA-G9-6371	0	1226	0	1226	0	1226	0.0130339	0.34708	0.762517	0.0959448	0.0752088	0.0478432	0.132581	0.987141	0.216654	0.253308	0.934275	0.0288729	0.534109	0.0414466	0.82296	0.0321873	0.0837372	0.0350643	0.0595314	0.914721	0.0129541	0.0356087	0.0944531	0.56798	0.195652	0.0141075	0.932677	0.0493762	0.282459	0.371266	0.284737	0.861	0.0199573	0.0752024	0.0414381	0.251522	0.223576	0.409223	0.0585458	0.0695443	0.87172	0.0976941	0.0363718
TCGA-G9-6373	0	811	0	811	0	811	0.0109485	0.616012	0.714767	0.141816	0.0948138	0.0628662	0.117729	0.988092	0.229908	0.410753	0.924391	0.026604	0.468216	0.0483633	0.870246	0.0553836	0.0830892	0.0338345	0.0752633	0.897786	0.0119083	0.0766084	0.126046	0.550079	0.0811882	0.0152723	0.933087	0.0388789	0.15238	0.180824	0.307729	0.877182	0.024749	0.0952049	0.0208547	0.240912	0.20481	0.555746	0.0550579	0.0768465	0.812649	0.0869603	0.057607
TCGA-G9-6378	0	1155	0	1155	0	1155	0.0134512	0.374788	0.723095	0.148044	0.0712834	0.0440319	0.122103	0.98788	0.157089	0.349575	0.93905	0.0316712	0.438576	0.0360549	0.528148	0.0312905	0.103052	0.0424121	0.0520909	0.908369	0.0116368	0.0467921	0.0765011	0.554128	0.11724	0.0159525	0.903855	0.0432406	0.0702133	0.170322	0.562533	0.869384	0.0305061	0.0702652	0.0224671	0.473891	0.241133	0.600265	0.0476827	0.0647096	0.916016	0.0541196	0.0455954
TCGA-G9-6384	0	765	0	765	0	765	0.0140059	0.499132	0.677088	0.0809354	0.0753304	0.0557985	0.0919821	0.987156	0.187996	0.331684	0.944246	0.0241416	0.357676	0.0410392	0.616995	0.0328633	0.0984738	0.0360842	0.0598651	0.891624	0.0144136	0.142126	0.10656	0.544785	0.133876	0.015862	0.920599	0.0516262	0.0846139	0.270553	0.457473	0.842584	0.023956	0.0780771	0.0363375	0.359751	0.188664	0.545191	0.0731946	0.0661474	0.904046	0.0613193	0.0528081
TCGA-G9-6385	0	830	0	830	0	830	0.013453	0.347003	0.682578	0.130169	0.0867992	0.0470885	0.100512	0.987254	0.227968	0.565291	0.932984	0.0351178	0.410877	0.0438589	0.459945	0.0301817	0.147595	0.027574	0.0765986	0.900447	0.0138473	0.096717	0.112525	0.574719	0.0358182	0.0226474	0.918114	0.0515158	0.0719431	0.208621	0.486902	0.82536	0.0381446	0.0769389	0.0372496	0.773849	0.497346	0.594539	0.0642824	0.0748644	0.918306	0.0537646	0.0483888
TCGA-G9-6494	0	1771	0	1771	0	1771	0.0147102	0.427867	0.758725	0.131272	0.0857375	0.0509555	0.119323	0.984324	0.241853	0.319927	0.92781	0.0316498	0.546101	0.0370559	0.728061	0.0543734	0.169551	0.0430367	0.061424	0.887933	0.0123188	0.0751325	0.080138	0.561561	0.0997015	0.0156189	0.961471	0.0374904	0.053256	0.225518	0.373958	0.845845	0.0364168	0.072263	0.0296938	0.336308	0.232258	0.573556	0.0531238	0.0675967	0.893499	0.0365639	0.0533676
TCGA-G9-6496	0	1726	0	1726	0	1726	0.0127535	0.751526	0.812151	0.113456	0.0778318	0.0343716	0.0577819	0.977172	0.155164	0.300728	0.915188	0.0341302	0.644709	0.0414885	0.911685	0.0487827	0.0683538	0.0342555	0.0548036	0.868943	0.0150129	0.0624498	0.103606	0.506139	0.0752971	0.017912	0.944505	0.0440806	0.0668829	0.551468	0.225305	0.886495	0.0265445	0.0788045	0.0291087	0.316118	0.159374	0.634818	0.0609496	0.0538572	0.934131	0.047111	0.0472327
TCGA-CH-5737	0	91	0	91	0	91	0.0130942	0.595826	0.793742	0.262882	0.061174	0.02827	0.10771	0.987339	0.178985	0.164179	0.920624	0.021949	0.643254	0.0274927	0.87315	0.0286172	0.0642377	0.06067	0.0478309	0.940771	0.0129252	0.0522044	0.0868497	0.571189	0.0444879	0.011968	0.930394	0.0280102	0.299569	0.212669	0.207081	0.925718	0.0217637	0.0383061	0.0283672	0.200966	0.50806	0.293751	0.0386171	0.0465644	0.885653	0.0483572	0.0435658
TCGA-CH-5738	0	212	0	212	0	212	0.0125417	0.459233	0.706963	0.0878685	0.056162	0.0280746	0.176076	0.986722	0.233532	0.284399	0.928604	0.0193335	0.413713	0.031569	0.71849	0.0307801	0.0842772	0.0319887	0.041759	0.858629	0.0117565	0.0576544	0.0724354	0.539252	0.099212	0.0144526	0.918132	0.0307239	0.326542	0.251182	0.425816	0.852281	0.0359766	0.0622234	0.0217964	0.2573	0.22179	0.457475	0.0388944	0.061446	0.806558	0.05285	0.0294674
TCGA-CH-5739	0	671	0	671	0	671	0.0118659	0.445853	0.724469	0.0723788	0.0643653	0.043213	0.124716	0.990199	0.175563	0.472343	0.934351	0.0293883	0.585627	0.0317842	0.878395	0.0336841	0.079353	0.0421987	0.0608719	0.888378	0.0136107	0.0592848	0.0817267	0.528096	0.0941429	0.0167679	0.916968	0.033687	0.669822	0.403057	0.334246	0.883965	0.021934	0.0677808	0.0310746	0.222622	0.144062	0.520952	0.0356796	0.0681768	0.899051	0.0697997	0.0337626
TCGA-CH-5740	0	31	0	31	0	31	0.0127476	0.497346	0.734226	0.103209	0.0575992	0.0384313	0.0961789	0.987525	0.218075	0.461485	0.924897	0.0205815	0.586468	0.0296595	0.609089	0.0224224	0.0838276	0.0379423	0.0357496	0.882763	0.0122321	0.0592932	0.0490895	0.546781	0.0727242	0.0139736	0.929954	0.0325959	0.414806	0.223092	0.552036	0.895131	0.0619588	0.0615558	0.0251345	0.218946	0.14024	0.565255	0.0385948	0.0679308	0.841582	0.0419677	0.0286466
TCGA-CH-5741	0	395	0	395	0	395	0.0152319	0.723323	0.643011	0.0645534	0.0623563	0.0302131	0.141655	0.986859	0.179233	0.148853	0.919234	0.0317059	0.0285408	0.0320597	0.798431	0.0227247	0.0780921	0.0451282	0.0463641	0.842396	0.0124519	0.0380767	0.0738197	0.52752	0.0632572	0.0168005	0.926842	0.024598	0.0756101	0.464105	0.218958	0.884688	0.025298	0.0633649	0.0317034	0.16362	0.0804985	0.54436	0.0453171	0.0495449	0.793616	0.066579	0.0383953
TCGA-CH-5744	0	60	0	60	0	60	0.0121511	0.591109	0.721357	0.0667665	0.058824	0.0463504	0.136204	0.988685	0.187915	0.282211	0.933962	0.0252557	0.483781	0.0302344	0.743282	0.0223861	0.0827247	0.0375624	0.0510615	0.907695	0.011509	0.0601502	0.0583507	0.528846	0.107522	0.0111092	0.924854	0.0334598	0.271247	0.415776	0.344891	0.840093	0.0190036	0.0598498	0.0247174	0.258582	0.150495	0.55996	0.0391359	0.0631155	0.822942	0.0632131	0.0373216
TCGA-CH-5745	0	91	0	91	0	91	0.0129544	0.474865	0.733728	0.0540955	0.05621	0.0387011	0.139574	0.988722	0.187222	0.263287	0.948655	0.0232428	0.525662	0.0284603	0.669262	0.0328211	0.100894	0.0292152	0.0467342	0.917926	0.0105996	0.0541247	0.0824608	0.527804	0.0735429	0.0117634	0.854364	0.0291127	0.336008	0.179178	0.365849	0.864929	0.0330092	0.067895	0.0328497	0.251016	0.171262	0.658241	0.040485	0.0496577	0.838312	0.0771087	0.0321269
TCGA-CH-5746	0	731	0	731	0	731	0.0123621	0.323124	0.661919	0.0685057	0.0580111	0.0487839	0.0780987	0.988494	0.225029	0.471234	0.925098	0.0191122	0.431585	0.0264042	0.599675	0.034875	0.0911029	0.0226819	0.0549445	0.908532	0.0126701	0.0940478	0.0806651	0.518132	0.0733109	0.0164745	0.934899	0.0426279	0.0876035	0.328946	0.42451	0.813812	0.0523586	0.0620358	0.0235568	0.373342	0.159504	0.485489	0.0422326	0.0364661	0.879786	0.0814705	0.0413609
TCGA-CH-5748	0	31	0	31	0	31	0.0141838	0.32054	0.748018	0.0930636	0.0599582	0.0274434	0.165538	0.985096	0.214961	0.387057	0.922141	0.0306652	0.41024	0.0352775	0.718559	0.0280021	0.0771583	0.037699	0.0392519	0.897555	0.012179	0.0554436	0.0685886	0.53138	0.0307313	0.0160905	0.929089	0.032316	0.0624187	0.275205	0.271375	0.905039	0.0657822	0.0637573	0.0210249	0.31553	0.327694	0.396161	0.0430658	0.0475826	0.872039	0.0466857	0.0293678
TCGA-CH-5750	0	396	0	396	0	396	0.0132606	0.635951	0.734556	0.0703677	0.0612826	0.118103	0.253219	0.987198	0.19907	0.208538	0.939264	0.0283958	0.652832	0.0358771	0.480765	0.0346327	0.0822316	0.0313147	0.0375738	0.898048	0.0133863	0.0564383	0.0868699	0.565048	0.0632923	0.0140848	0.913292	0.0262314	0.615216	0.430546	0.235223	0.894457	0.0194416	0.0623376	0.0267134	0.21255	0.0610671	0.363271	0.0552337	0.0499172	0.879941	0.0834382	0.0386448
TCGA-CH-5751	0	1065	0	1065	1	365	0.0130214	0.478164	0.774631	0.106431	0.0608104	0.0329679	0.150036	0.988587	0.162981	0.454219	0.942125	0.0289796	0.100186	0.0242699	0.926748	0.0352807	0.0528643	0.0250621	0.0504945	0.893536	0.0102012	0.147614	0.0737935	0.572674	0.0628944	0.0103148	0.954277	0.0348742	0.113223	0.384901	0.490813	0.909002	0.0580403	0.0649104	0.0256039	0.295348	0.254362	0.584011	0.0493561	0.0961026	0.607251	0.065957	0.0372075
TCGA-CH-5752	0	943	0	943	0	943	0.0140125	0.731039	0.676051	0.108424	0.0559497	0.0189668	0.114997	0.985251	0.175262	0.424565	0.904391	0.0239623	0.366287	0.0287936	0.914669	0.0219044	0.050467	0.0597051	0.0481678	0.812128	0.0113393	0.0373131	0.0621574	0.542386	0.0442676	0.0164463	0.955613	0.0353982	0.146139	0.517061	0.251752	0.886164	0.0792305	0.0629606	0.0245002	0.624145	0.101113	0.633684	0.0477995	0.0466053	0.896514	0.0377003	0.0339595
TCGA-CH-5753	0	31	0	31	0	31	0.0109687	0.72102	0.792466	0.290978	0.0623338	0.0698478	0.140547	0.985892	0.199963	0.188938	0.913977	0.0241439	0.620321	0.0464022	0.736045	0.0282629	0.0654104	0.0340993	0.0395542	0.735362	0.0168638	0.107974	0.0636699	0.542952	0.052985	0.0156428	0.9369	0.0409388	0.0702217	0.638019	0.322709	0.892363	0.0589292	0.0595389	0.0221758	0.240876	0.10345	0.493494	0.0299411	0.0443285	0.878967	0.0512781	0.0348993
TCGA-CH-5754	0	62	0	62	0	62	0.0167001	0.517881	0.678822	0.0969211	0.0725586	0.0694637	0.0982211	0.976774	0.168117	0.333785	0.917702	0.0435894	0.0282096	0.0311372	0.777012	0.0303993	0.0754353	0.0341077	0.0421461	0.838135	0.0167038	0.0796239	0.0824792	0.514608	0.0727346	0.0197406	0.774107	0.0333633	0.0336022	0.442371	0.355057	0.839214	0.0249412	0.0843213	0.03718	0.250748	0.179809	0.660232	0.0651493	0.0703341	0.76444	0.0543067	0.0407192
TCGA-CH-5761	0	28	0	28	0	28	0.0131501	0.651161	0.750681	0.152895	0.0547966	0.0656907	0.164808	0.985544	0.264949	0.236269	0.933426	0.0295985	0.0234682	0.0310375	0.77219	0.027676	0.0614159	0.0397961	0.0578583	0.301149	0.0107486	0.0594764	0.0716054	0.538504	0.0456838	0.0111186	0.931957	0.0387752	0.119926	0.469902	0.461418	0.878959	0.0240312	0.0719505	0.022731	0.549279	0.108547	0.700796	0.0511571	0.0594632	0.86273	0.0960102	0.0502381
TCGA-CH-5762	0	1339	0	1339	0	1339	0.018335	0.348034	0.651476	0.0750346	0.0654364	0.0573139	0.104381	0.985611	0.144672	0.36627	0.911127	0.037203	0.348187	0.0438386	0.540684	0.0377083	0.113159	0.0330015	0.0450738	0.897064	0.0157645	0.119632	0.0779603	0.560279	0.0656555	0.0187413	0.905752	0.0332183	0.0553807	0.293645	0.473355	0.824854	0.0218011	0.0837567	0.0367774	0.336488	0.244685	0.457186	0.0615444	0.0679397	0.741556	0.0605916	0.0473777
TCGA-CH-5763	0	365	0	365	0	365	0.0161169	0.271029	0.670713	0.0971808	0.0748838	0.0386969	0.203651	0.984352	0.145957	0.354727	0.932031	0.0329151	0.280277	0.0361451	0.484845	0.0386768	0.164814	0.0303833	0.0508827	0.884804	0.0197219	0.109686	0.0885094	0.562926	0.057768	0.0171848	0.863609	0.0456249	0.0675412	0.234534	0.531041	0.674176	0.0216559	0.0607961	0.0321511	0.619379	0.274918	0.462454	0.0466952	0.0842283	0.822753	0.0541291	0.0368392
TCGA-CH-5765	0	700	0	700	0	700	0.0137062	0.519786	0.725627	0.163304	0.0697079	0.103861	0.127672	0.987018	0.249318	0.293371	0.917638	0.0202959	0.0727171	0.0375553	0.833277	0.0365309	0.0839003	0.0473313	0.0418704	0.897509	0.0116955	0.0805856	0.0791398	0.507747	0.0526172	0.0136343	0.941876	0.0390466	0.0586762	0.414213	0.261006	0.895832	0.0228454	0.0800297	0.0286724	0.240292	0.0816171	0.536131	0.0442182	0.0534583	0.900952	0.0582448	0.0434433
TCGA-CH-5766	0	31	0	31	0	31	0.0129977	0.433542	0.663676	0.0525004	0.0514804	0.0365563	0.131324	0.987105	0.183802	0.288233	0.930809	0.0248552	0.0305323	0.0250773	0.646459	0.023626	0.0829761	0.0281286	0.0407953	0.905157	0.0109869	0.0535975	0.0778135	0.519832	0.0317251	0.0130785	0.928645	0.0359684	0.0507603	0.186756	0.424437	0.856275	0.0631479	0.0539587	0.0321499	0.317013	0.168274	0.398539	0.0379551	0.0689763	0.840505	0.0669989	0.0281551
TCGA-CH-5768	0	731	0	731	0	731	0.014735	0.55408	0.750903	0.199606	0.0590937	0.0244462	0.138496	0.987205	0.204848	0.324286	0.885748	0.0264029	0.0307809	0.031594	0.739057	0.0314377	0.0669752	0.0463352	0.0385285	0.927594	0.01189	0.0482172	0.0565664	0.590771	0.0312534	0.0134513	0.955836	0.0361576	0.273897	0.407304	0.253848	0.894061	0.0627512	0.0591839	0.0233286	0.2096	0.0877449	0.312994	0.0285276	0.0512282	0.910675	0.0769536	0.0414423
TCGA-CH-5769	0	62	0	62	0	62	0.0113306	0.416094	0.66138	0.0882387	0.0641555	0.0321362	0.121659	0.989262	0.257328	0.269778	0.924213	0.0235625	0.493224	0.0313081	0.594174	0.0184814	0.0990675	0.0372424	0.0468424	0.869692	0.0116742	0.0487631	0.0831384	0.514541	0.0680892	0.0119749	0.778442	0.0310535	0.527228	0.433106	0.373019	0.821786	0.0589319	0.057662	0.0192877	0.258228	0.158723	0.51672	0.0324851	0.0512598	0.794442	0.086183	0.0341714
TCGA-CH-5772	0	486	0	486	0	486	0.0212818	0.405591	0.783936	0.374567	0.0590926	0.0300649	0.161839	0.984538	0.254899	0.311257	0.897469	0.0233689	0.441392	0.0391709	0.920946	0.0275715	0.0787673	0.0351295	0.0410482	0.862482	0.0120839	0.115813	0.0770486	0.49545	0.0788397	0.0133239	0.929133	0.0389209	0.198135	0.344887	0.224206	0.919912	0.0268757	0.0631928	0.023832	0.239881	0.132957	0.548192	0.0388097	0.0987891	0.905821	0.0729615	0.0652174
TCGA-CH-5788	0	821	0	821	0	821	0.0132614	0.75975	0.684916	0.0802585	0.0581709	0.0293829	0.0595475	0.9886	0.152483	0.159831	0.884579	0.028092	0.376254	0.0222174	0.680376	0.0243982	0.0579561	0.051744	0.0332706	0.855981	0.0127752	0.050673	0.104265	0.494959	0.0280918	0.0147288	0.918608	0.0378947	0.0283844	0.100823	0.184872	0.903823	0.0379739	0.0565596	0.0210567	0.157355	0.0914933	0.531043	0.0412342	0.0535021	0.875128	0.0640225	0.0293375
TCGA-CH-5789	0	304	0	304	0	304	0.015007	0.224989	0.572871	0.0838417	0.0725223	0.0261479	0.13155	0.98559	0.195873	0.413869	0.931647	0.0259378	0.111769	0.0399672	0.441213	0.0278525	0.117469	0.0290175	0.047129	0.927866	0.0140557	0.0546471	0.088869	0.545233	0.065282	0.0211882	0.878517	0.0372392	0.0447424	0.174707	0.560863	0.83864	0.0258553	0.0624881	0.0332526	0.543562	0.289975	0.402718	0.0651134	0.0674127	0.852912	0.0545895	0.0367967
TCGA-CH-5790	0	974	0	974	0	974	0.0115296	0.719846	0.746517	0.120114	0.0641716	0.0289122	0.152046	0.986709	0.220787	0.225228	0.93396	0.0289297	0.673615	0.0257267	0.767442	0.0322674	0.0775424	0.0334144	0.04661	0.925923	0.0116369	0.042941	0.0747426	0.518331	0.108999	0.0143041	0.923157	0.0309534	0.297057	0.320795	0.190234	0.900953	0.050702	0.0691443	0.0240353	0.160581	0.0906493	0.420997	0.0734762	0.0371073	0.865815	0.0402147	0.0357308
TCGA-CH-5791	0	1004	0	1004	0	396	0.0130909	0.674018	0.787372	0.109813	0.0762241	0.136507	0.140867	0.987229	0.184613	0.261821	0.939941	0.0227747	0.0450575	0.024787	0.748027	0.0349373	0.0672948	0.040999	0.0370434	0.886479	0.012288	0.139078	0.0798577	0.494701	0.0631445	0.0144347	0.936261	0.0329366	0.498399	0.32893	0.219861	0.886897	0.03944	0.0669017	0.0214562	0.221122	0.138642	0.605953	0.0475529	0.0428171	0.886769	0.0580314	0.0399877
TCGA-CH-5792	0	91	0	91	0	91	0.014701	0.421994	0.681797	0.120812	0.0632237	0.0410724	0.159026	0.979209	0.266294	0.398533	0.91583	0.0290626	0.296827	0.0331095	0.704543	0.0241953	0.0881179	0.0391224	0.0418937	0.879962	0.0134452	0.111676	0.077555	0.554564	0.100658	0.0137736	0.937172	0.0351926	0.0359656	0.362002	0.430214	0.839663	0.0206326	0.0593146	0.0292277	0.339675	0.25579	0.510599	0.0398831	0.0607917	0.885571	0.101543	0.0392782
TCGA-CH-5794	0	882	0	882	0	882	0.0125196	0.516887	0.634748	0.0689875	0.0638831	0.0305449	0.144902	0.987116	0.177534	0.285987	0.916047	0.0340013	0.185874	0.0339893	0.621481	0.0280424	0.0928962	0.030392	0.0364304	0.786797	0.0113646	0.0583008	0.0931345	0.496073	0.0776247	0.0134866	0.944594	0.0308645	0.239746	0.500538	0.340077	0.840256	0.0367354	0.0660635	0.0205935	0.281473	0.144714	0.643049	0.0414475	0.0552964	0.817048	0.0729548	0.0425044
TCGA-EJ-5497	0	405	0	405	0	405	0.0156097	0.394941	0.710253	0.0977569	0.0638379	0.0287455	0.101631	0.986027	0.243075	0.413546	0.912114	0.0308139	0.357388	0.0392605	0.649059	0.0360021	0.106412	0.0351422	0.0402545	0.918235	0.0121279	0.0760536	0.0940848	0.530051	0.0890802	0.0128334	0.92191	0.036851	0.0962855	0.234942	0.449025	0.816415	0.0209634	0.07963	0.0326343	0.318055	0.217729	0.580768	0.0515715	0.0683831	0.851735	0.0656867	0.0397468
TCGA-EJ-5508	0	1965	0	1965	0	1965	0.0115945	0.418683	0.729099	0.126713	0.0548602	0.026007	0.143775	0.986884	0.240877	0.394001	0.937843	0.023602	0.217065	0.0268459	0.653962	0.0307524	0.0966342	0.0321791	0.0366076	0.879065	0.0109593	0.160715	0.0792487	0.544289	0.0698561	0.0138718	0.928322	0.0412382	0.322424	0.358717	0.352263	0.895403	0.0581801	0.0543665	0.0306549	0.320526	0.171604	0.551456	0.048534	0.0796206	0.851412	0.0740065	0.0369569
TCGA-EJ-5494	0	1477	0	1477	0	1477	0.0132127	0.372921	0.800405	0.425508	0.0651348	0.0309848	0.132367	0.986423	0.219892	0.252219	0.934542	0.0214287	0.422191	0.0224026	0.894086	0.0448417	0.0940324	0.0331858	0.0451469	0.904461	0.0103877	0.0811905	0.0889358	0.503882	0.0748775	0.014454	0.941692	0.037403	0.278434	0.194555	0.339777	0.907864	0.0613158	0.0652415	0.0236684	0.511192	0.154503	0.48767	0.0480811	0.0613248	0.868635	0.054946	0.0435528
TCGA-EJ-5495	0	1760	0	1760	0	1760	0.0184194	0.317033	0.636932	0.0635065	0.0596697	0.0367333	0.0613892	0.982311	0.143874	0.372531	0.915666	0.0363466	0.132116	0.0299209	0.666527	0.0453146	0.119212	0.0384645	0.0663589	0.858202	0.0176229	0.0502872	0.0900656	0.506072	0.0447244	0.0147841	0.921743	0.0340181	0.349298	0.227093	0.675726	0.749425	0.0261456	0.0738507	0.040429	0.354121	0.255384	0.613297	0.0542862	0.0783635	0.808022	0.0686519	0.034351
TCGA-EJ-5496	0	595	0	595	0	595	0.0193021	0.410761	0.678332	0.0981693	0.0682456	0.0857086	0.1334	0.984241	0.182908	0.327817	0.923509	0.0371912	0.261605	0.0345938	0.63265	0.0340274	0.109013	0.0340488	0.0503869	0.899945	0.014852	0.0681669	0.0910647	0.530795	0.117577	0.0173572	0.933401	0.0489185	0.465474	0.417361	0.348219	0.846196	0.0235229	0.0688379	0.0366623	0.306461	0.195311	0.670281	0.0663526	0.0723508	0.827023	0.0630519	0.0469225
TCGA-EJ-5498	0	1720	0	1720	0	1720	0.0125044	0.349661	0.640201	0.112485	0.0630724	0.0567178	0.129545	0.98635	0.190081	0.329662	0.915112	0.0236929	0.382499	0.0269656	0.592008	0.030804	0.110655	0.0343847	0.0438408	0.85869	0.0113593	0.0753454	0.0655244	0.548779	0.0532502	0.01436	0.908521	0.0324653	0.0601775	0.280734	0.558416	0.750299	0.0199884	0.0785178	0.03172	0.37656	0.352593	0.482793	0.04714	0.0737904	0.826901	0.0443434	0.0397492
TCGA-EJ-5499	0	1415	0	1415	0	1415	0.0154742	0.464898	0.603178	0.0697029	0.0595304	0.0401721	0.165869	0.985328	0.293222	0.293163	0.91175	0.023289	0.168082	0.0330303	0.605269	0.0379569	0.0899605	0.0386649	0.0531685	0.900733	0.0130494	0.0408515	0.0907992	0.525944	0.0524289	0.0158153	0.930452	0.0285841	0.150589	0.227196	0.380672	0.85078	0.0201099	0.0673496	0.03086	0.309389	0.227427	0.498892	0.0384125	0.0606864	0.831418	0.0423099	0.0432909
TCGA-EJ-5501	0	1365	0	1365	0	1365	0.0163972	0.435091	0.611505	0.0738045	0.0594547	0.0346952	0.129319	0.986026	0.196871	0.279925	0.912843	0.0311043	0.446424	0.0440708	0.550947	0.0376697	0.107394	0.0328151	0.056397	0.902596	0.0116766	0.0497942	0.0630015	0.52821	0.0796571	0.0119534	0.891144	0.0468865	0.0563599	0.274714	0.444437	0.848561	0.0230011	0.0611835	0.0285244	0.488409	0.170366	0.578408	0.0520486	0.0559074	0.893628	0.0378932	0.0403565
TCGA-EJ-5502	0	1171	0	1171	0	1171	0.0137774	0.361126	0.729175	0.143551	0.0731007	0.0298846	0.144317	0.988701	0.260175	0.437388	0.911021	0.0337727	0.386216	0.0363404	0.687967	0.0207093	0.111706	0.0359657	0.0457534	0.899916	0.0112693	0.134154	0.0655139	0.531977	0.0857972	0.0133484	0.899906	0.0302901	0.0760377	0.157663	0.435035	0.835923	0.0369168	0.0631532	0.0242306	0.390081	0.258522	0.491583	0.0511505	0.0583874	0.827951	0.0632961	0.0315393
TCGA-EJ-5503	0	1391	0	1391	0	1391	0.0145952	0.166104	0.573378	0.0733005	0.0626231	0.0297501	0.1093	0.987871	0.191734	0.361567	0.927779	0.0192678	0.141918	0.0248358	0.330158	0.02362	0.097683	0.0319319	0.0368857	0.909642	0.0122219	0.0996445	0.122277	0.487594	0.0682108	0.0144558	0.866686	0.03614	0.0313533	0.204498	0.709206	0.780207	0.0521953	0.0609505	0.0265595	0.664566	0.298969	0.400788	0.0434507	0.0791934	0.826567	0.0437842	0.0329889
TCGA-EJ-5504	0	1427	0	1427	0	1427	0.0174584	0.585154	0.763281	0.147601	0.0779255	0.0451374	0.166589	0.982958	0.196099	0.282757	0.901958	0.0326178	0.349922	0.0402221	0.734848	0.034516	0.0980875	0.0365625	0.0495901	0.856107	0.0138634	0.0754276	0.113376	0.550512	0.0998308	0.0172367	0.918386	0.0424666	0.0655857	0.150829	0.307493	0.861405	0.0254844	0.0710299	0.0284945	0.232685	0.201717	0.405474	0.0593456	0.0651202	0.858673	0.0558595	0.040375
TCGA-EJ-5505	0	922	0	922	0	922	0.0145867	0.307398	0.700031	0.14203	0.0705869	0.0460108	0.14144	0.985813	0.198317	0.423831	0.922189	0.029373	0.456562	0.0345175	0.655344	0.0471679	0.0835543	0.0394573	0.0599924	0.899512	0.0156843	0.0743199	0.0750806	0.56146	0.066114	0.0169202	0.875586	0.03901	0.349573	0.232804	0.410426	0.858201	0.0217963	0.0771017	0.0290512	0.477465	0.350463	0.507374	0.0444104	0.0612279	0.88888	0.0715512	0.0468601
TCGA-EJ-5506	0	1381	0	1381	0	1381	0.0120605	0.241956	0.639024	0.0821393	0.0512206	0.0372769	0.148504	0.985305	0.201971	0.374483	0.923734	0.0258138	0.171307	0.0253859	0.319138	0.0257527	0.11148	0.0332928	0.0400783	0.928882	0.0107456	0.0978318	0.104333	0.553273	0.0605076	0.0133827	0.775373	0.0293631	0.0792482	0.142352	0.509589	0.726719	0.0732657	0.0639298	0.0287728	0.604295	0.273629	0.400362	0.0524532	0.0570894	0.781209	0.0565618	0.0350405
TCGA-EJ-5507	0	1457	0	1457	0	1457	0.0140687	0.597449	0.740993	0.115882	0.0568733	0.0341687	0.144507	0.983626	0.177543	0.237575	0.894677	0.0291636	0.0300334	0.0334319	0.725975	0.0263402	0.0729072	0.0381896	0.0467261	0.866403	0.0123106	0.102729	0.08145	0.529319	0.0725818	0.0128768	0.893478	0.0316217	0.0790962	0.428258	0.300195	0.899203	0.0279071	0.0625959	0.0318909	0.25112	0.299846	0.330308	0.0423505	0.0605175	0.778562	0.058644	0.0367943
TCGA-EJ-5509	0	1464	0	1464	0	1464	0.0146639	0.356519	0.718931	0.175908	0.0684165	0.048874	0.141891	0.984771	0.221479	0.297048	0.894984	0.0317064	0.410933	0.0455263	0.791351	0.0511039	0.1071	0.0507084	0.0592807	0.868589	0.016038	0.0571935	0.0777279	0.535905	0.0522689	0.015541	0.913328	0.0355389	0.0912589	0.393281	0.409406	0.806192	0.0231395	0.0672605	0.0454005	0.2802	0.294948	0.473142	0.0557816	0.0613988	0.826302	0.0681118	0.0478161
TCGA-EJ-5510	0	1887	0	1887	0	1887	0.0117107	0.446774	0.704813	0.0881091	0.0705393	0.0342118	0.178476	0.986698	0.220686	0.405218	0.913531	0.0360721	0.323907	0.0292525	0.568485	0.038089	0.106161	0.0364843	0.0500592	0.886625	0.0143801	0.0694377	0.0783584	0.498373	0.118255	0.0166828	0.902233	0.0338729	0.238976	0.374188	0.440874	0.771383	0.016131	0.0728306	0.0288321	0.377152	0.310887	0.386337	0.0600196	0.0714288	0.811303	0.0408124	0.0485372
TCGA-EJ-5511	0	1476	0	1476	0	1476	0.013101	0.558764	0.780361	0.104876	0.0592613	0.0509656	0.167947	0.985039	0.264731	0.14601	0.91305	0.0202685	0.444855	0.0364633	0.581071	0.0264321	0.093994	0.0388312	0.0464791	0.867034	0.0105187	0.0546179	0.0921792	0.49974	0.0788355	0.0138344	0.929065	0.0341812	0.390358	0.26069	0.231841	0.89674	0.0635517	0.0622112	0.0387031	0.182586	0.0684761	0.425436	0.0753739	0.043283	0.929825	0.0620742	0.0358174
TCGA-EJ-5512	0	1733	0	1733	0	1733	0.0210678	0.381022	0.508598	0.270282	0.0906602	0.0647353	0.199781	0.974574	0.219915	0.36518	0.878023	0.0254219	0.359337	0.0337515	0.528323	0.0425986	0.256712	0.0725541	0.0513513	0.896353	0.0224931	0.156741	0.101941	0.543338	0.0492322	0.015494	0.898218	0.0605591	0.278799	0.256128	0.54989	0.882379	0.0259256	0.0598782	0.0252916	0.688546	0.234635	0.421587	0.0370188	0.0801771	0.869384	0.083671	0.046929
TCGA-EJ-5514	0	1829	0	1829	0	1829	0.0119426	0.499052	0.677902	0.0940796	0.0616386	0.0480726	0.103672	0.986394	0.187911	0.28063	0.909274	0.0205767	0.283562	0.0221102	0.807906	0.0190674	0.0631057	0.0387199	0.0466879	0.851492	0.0109398	0.084317	0.0758427	0.482896	0.0573432	0.0149361	0.633685	0.0376428	0.169722	0.45051	0.30436	0.888274	0.0322699	0.0509582	0.0281867	0.403912	0.340992	0.583673	0.0387792	0.0402636	0.832432	0.0661089	0.0305196
TCGA-EJ-5515	0	1832	0	1832	0	1832	0.015996	0.223649	0.578561	0.0799305	0.0730906	0.0471572	0.142836	0.986878	0.189387	0.370983	0.925443	0.0311795	0.131257	0.0287608	0.397268	0.0459945	0.129178	0.0351533	0.0604404	0.880954	0.013374	0.0458774	0.0781187	0.563043	0.055862	0.0141249	0.870929	0.0415308	0.0361267	0.172162	0.654722	0.81769	0.0184365	0.0827736	0.0361779	0.588053	0.271427	0.334232	0.0527017	0.0537575	0.882528	0.0580505	0.0412978
TCGA-EJ-5516	0	1889	0	1889	0	1889	0.0141587	0.424198	0.652953	0.0613437	0.046231	0.0589679	0.115352	0.988321	0.201629	0.288046	0.936547	0.0184814	0.0863636	0.02661	0.644912	0.0153447	0.113328	0.0361112	0.044487	0.89375	0.0120601	0.0330782	0.082544	0.508431	0.0992824	0.0147723	0.921795	0.0303619	0.150553	0.290285	0.558958	0.799827	0.0384783	0.0582121	0.0213167	0.322952	0.23044	0.426096	0.0390621	0.0523316	0.852009	0.0933421	0.0319725
TCGA-EJ-5517	0	1889	0	1889	0	1889	0.0117025	0.405006	0.763009	0.0972801	0.0605202	0.0247932	0.160796	0.986341	0.224295	0.400878	0.919744	0.0433809	0.429583	0.0375992	0.879854	0.0231439	0.082947	0.0257072	0.041568	0.89821	0.0112995	0.0572342	0.0741251	0.520422	0.0308485	0.0135557	0.920133	0.0494501	0.0866235	0.43288	0.313771	0.907648	0.020852	0.0635238	0.0213747	0.248105	0.171251	0.373033	0.0597001	0.0681232	0.842311	0.0900152	0.0373188
TCGA-EJ-5518	0	2118	0	2118	0	2104	0.0135474	0.485112	0.710906	0.0649682	0.0521849	0.0252759	0.133246	0.988419	0.190996	0.242121	0.920963	0.0343358	0.159896	0.029636	0.831097	0.0269964	0.0600148	0.0542296	0.0586876	0.791384	0.0127609	0.0830797	0.0691367	0.558312	0.0542782	0.0130205	0.823718	0.0440923	0.129358	0.276351	0.378054	0.855196	0.0503305	0.0555917	0.021441	0.288188	0.417247	0.499815	0.040444	0.0531671	0.844816	0.0508132	0.0360317
TCGA-EJ-5519	0	1962	0	1962	0	1962	0.0121137	0.37231	0.617617	0.0861502	0.0578067	0.0336258	0.124025	0.98678	0.298405	0.255087	0.941519	0.0240462	0.0852688	0.0276484	0.896166	0.0295567	0.0571855	0.0300404	0.0508291	0.914015	0.0107141	0.0979411	0.077905	0.538341	0.0583928	0.0149749	0.948267	0.0286642	0.087085	0.411456	0.292309	0.890996	0.0572838	0.0848329	0.0257153	0.270486	0.172712	0.373714	0.0400104	0.0680273	0.916448	0.0830824	0.034531
TCGA-EJ-5521	0	2279	0	2279	0	2279	0.0140624	0.572965	0.683476	0.114841	0.057448	0.0260064	0.113025	0.987026	0.228694	0.276862	0.912656	0.0191476	0.247617	0.0299163	0.581728	0.0168796	0.085425	0.0328195	0.0542837	0.892969	0.0114921	0.0559257	0.0943919	0.511009	0.0652152	0.013329	0.898466	0.036833	0.340611	0.380253	0.392686	0.833921	0.0587672	0.0646697	0.0295716	0.356142	0.192738	0.391969	0.0445932	0.0498247	0.869859	0.0512543	0.0295213
TCGA-EJ-5522	0	2079	0	2079	0	2079	0.012466	0.355951	0.696047	0.0799411	0.0556878	0.0232667	0.113538	0.989036	0.204754	0.367422	0.931	0.0277299	0.467099	0.0252944	0.717906	0.0314964	0.0903343	0.0332097	0.0420267	0.895805	0.0132607	0.0703567	0.0531584	0.563043	0.135876	0.014786	0.912602	0.0454685	0.103249	0.364231	0.423498	0.861845	0.024949	0.0601156	0.0218349	0.297584	0.229476	0.543902	0.0437911	0.0609356	0.789222	0.0494884	0.0418874
TCGA-EJ-5524	0	1882	0	1882	0	265	0.0123445	0.512834	0.731206	0.0976178	0.0714038	0.046027	0.149954	0.988453	0.22717	0.400816	0.921374	0.0303379	0.206916	0.0391646	0.814062	0.0406476	0.095503	0.0331647	0.0579546	0.854115	0.0133553	0.0734211	0.0931576	0.572469	0.0659244	0.0128946	0.938533	0.0316125	0.507185	0.270535	0.379029	0.883135	0.0175187	0.0797602	0.0250571	0.246684	0.238762	0.40303	0.066368	0.0734543	0.802099	0.0485471	0.0409723
TCGA-EJ-5525	0	1115	0	1115	0	546	0.0126444	0.679901	0.612534	0.305624	0.0684277	0.0279634	0.126223	0.98616	0.178175	0.158311	0.888764	0.0225964	0.0241902	0.0321166	0.790818	0.0207405	0.047514	0.0524281	0.0433717	0.840309	0.0150824	0.075843	0.0582216	0.562559	0.0941383	0.0149629	0.571092	0.0304539	0.0573675	0.17881	0.208326	0.70268	0.0800309	0.066096	0.0299169	0.17725	0.0439662	0.509737	0.0380727	0.0514367	0.873946	0.0519195	0.0384951
TCGA-EJ-5526	0	1909	0	1909	0	537	0.0176168	0.424573	0.72787	0.109936	0.0546287	0.144586	0.134969	0.98647	0.262119	0.302562	0.913192	0.0299093	0.565377	0.0305962	0.725246	0.0246937	0.105079	0.0375457	0.03383	0.903461	0.0127614	0.0795886	0.0916956	0.560338	0.0359783	0.0141403	0.903657	0.0330045	0.588476	0.378307	0.322221	0.87246	0.0568357	0.0575251	0.0288488	0.251759	0.189483	0.531574	0.0427144	0.0423745	0.862871	0.0308282	0.031847
TCGA-EJ-5527	0	1778	0	1778	0	1778	0.0125347	0.43931	0.69584	0.0913358	0.0701711	0.0449511	0.141981	0.985995	0.217547	0.472642	0.915342	0.0230782	0.454357	0.0323506	0.648378	0.0358936	0.113143	0.0330631	0.0420808	0.847501	0.0140813	0.0971471	0.096445	0.515597	0.0373184	0.0141218	0.933897	0.0297023	0.161135	0.263113	0.517978	0.84163	0.0248578	0.0679846	0.0303406	0.36053	0.307058	0.548772	0.0410597	0.0689446	0.856774	0.0653316	0.0383363
TCGA-EJ-5530	0	1832	0	1832	0	1832	0.0134996	0.511691	0.722047	0.0756205	0.0564863	0.0536577	0.103829	0.986533	0.221406	0.205369	0.920364	0.0208511	0.405766	0.0203576	0.780464	0.028977	0.0456667	0.0283912	0.0403275	0.889679	0.0117782	0.0434473	0.0758607	0.553564	0.05725	0.0125337	0.934179	0.0283433	0.281655	0.312925	0.227394	0.912744	0.0275124	0.0562468	0.0242797	0.171291	0.112498	0.350592	0.0487416	0.0546892	0.884219	0.0357905	0.0297705
TCGA-EJ-5531	0	1273	0	1273	0	1273	0.014134	0.264709	0.678691	0.09694	0.0718502	0.0530988	0.137167	0.984826	0.213876	0.267484	0.918876	0.0290371	0.262494	0.0292453	0.577693	0.0249289	0.117512	0.0378073	0.0636343	0.877233	0.0122278	0.202009	0.0812052	0.509868	0.0916738	0.0131731	0.889934	0.0502037	0.150393	0.159635	0.548661	0.748407	0.0214284	0.071042	0.0307216	0.428986	0.324043	0.383576	0.0659917	0.0653886	0.861552	0.072487	0.0402347
TCGA-EJ-5532	0	1828	0	1828	0	1828	0.0115929	0.300033	0.692237	0.111276	0.0660523	0.0524526	0.188067	0.984286	0.148616	0.373246	0.92954	0.0233053	0.248466	0.0273624	0.82596	0.0357333	0.0979406	0.0318256	0.0501447	0.888502	0.0155668	0.0366074	0.119093	0.53641	0.0809371	0.0131413	0.902496	0.0339257	0.0511508	0.321277	0.273299	0.87302	0.016786	0.0650634	0.0243453	0.18199	0.142849	0.355212	0.0423426	0.037661	0.897087	0.0668935	0.0413863
TCGA-EJ-5542	0	1513	0	1513	0	1513	0.014291	0.496575	0.739885	0.0860509	0.0580071	0.0775055	0.0766782	0.98875	0.223355	0.255798	0.931046	0.0212178	0.276234	0.0295302	0.687207	0.0299736	0.0907351	0.0284675	0.0366426	0.906208	0.0113804	0.063122	0.080152	0.531236	0.0932087	0.0161057	0.932909	0.0359332	0.446655	0.27461	0.380369	0.825573	0.0675909	0.0590533	0.033675	0.290142	0.149189	0.636625	0.0378165	0.0542704	0.851105	0.0649349	0.033511
ID	#N/A	#N/A	#N/A	#N/A	#N/A	#N/A	cg00011247	cg00158333	cg00161683	cg00163199	cg00189220	cg00242299	cg00315606	cg00356769	cg00393376	cg00441918	cg00452530	cg00485380	cg00508334	cg00551847	cg00561634	cg00591342	cg00624976	cg00632861	cg00669777	cg00714672	cg00866373	cg00891125	cg00940232	cg00993952	cg01027929	cg01120514	cg01127020	cg01147923	cg01384163	cg01429360	cg01439568	cg01485549	cg01506766	cg01637218	cg01678339	cg01692482	cg01804429	cg01885832	cg01970791	cg01981760	cg01986630	cg01993413	cg02099053
[truncated: 426 more columns]
